# Supplementary material for: Glucose treatment of human pancreatic β-cells enhances translation of mRNAs involved in energetics and insulin secretion
Source: J Biol Chem. 2021 May 27;297(1):100839. doi: 10.1016/j.jbc.2021.100839 (PMC8253965; doi:10.1016/j.jbc.2021.100839)
Supplement: Supplemental Table S1 [file mmc2.xlsx]

## Sheet: Feuil1
Table S1.	Summary of 703 enriched proteins ≥ 2 fold after stimulation with 20 mM glucose for 4H and 10 minutes pulse with 10µg/mL puromycin.
							Ratios (IP 20/IP 5.6 mM puro for PSMs)
Protein IDs	Protein names	Gene names	PE	Mol. weight [kDa]	Uniprot	SV	Ratio n0	Ratio n1	Ratio n average	ΣCoverage	Σ# PSMs	DPs_IP 20 n0	DPs_IP 20 n1
Q93009	Ubiquitin carboxyl-terminal hydrolase 7	USP7	1	128.22	9606	2 - [UBP7_HUMAN]	19	3	11	27.5	40	18	3
Q7Z6Z7	E3 ubiquitin-protein ligase HUWE1	HUWE1	1	481.589	9606	3 - [HUWE1_HUMAN]	12	9	10.5	9.65	50	12	9
Q16881	Thioredoxin reductase 1, cytoplasmic	TXNRD1	1	70.8622	9606	3 - [TRXR1_HUMAN]	16	4	10	34.51	42	13	4
Q9UMX0	Ubiquilin-1	UBQLN1	1	62.4794	9606	2 - [UBQL1_HUMAN]	13	5	9	28.69	34	9	3
Q14008	Cytoskeleton-associated protein 5	CKAP5	1	225.352	9606	3 - [CKAP5_HUMAN]	9	8	8.5	17.52	43	9	8
O95757	Heat shock 70 kDa protein 4L	HSPA4L	1	94.4525	9606	3 - [HS74L_HUMAN]	12	5	8.5	29.32	34	12	5
Q9Y678	Coatomer subunit gamma-1	COPG1	1	97.6555	9606	1 - [COPG1_HUMAN]	3.42857	13	8.21429	36.73	77	20	11
Q8NEY1	Neuron navigator 1	NAV1	1	202.347	9606	2 - [NAV1_HUMAN]	12	4	8	11.88	22	12	4
Q15293	Reticulocalbin-1	RCN1	1	38.8662	9606	1 - [RCN1_HUMAN]	9	6	7.5	62.24	32	9	5
O95870	Protein ABHD16A	ABHD16A	1	63.2031	9606	3 - [ABHGA_HUMAN]	13	2	7.5	29.21	28	12	2
P35573	Glycogen debranching enzyme	AGL	1	174.652	9606	3 - [GDE_HUMAN]	13	2	7.5	11.23	27	11	2
Q5T2W1	Na(+)/H(+) exchange regulatory cofactor NHE-RF3	PDZK1	1	57.0939	9606	2 - [NHRF3_HUMAN]	2.5	12	7.25	65.9	76	17	12
Q12907	Vesicular integral-membrane protein VIP36	LMAN2	1	40.2031	9606	1 - [LMAN2_HUMAN]	9	5	7	29.78	24	8	5
P46060	Ran GTPase-activating protein 1	RANGAP1	1	63.5023	9606	1 - [RAGP1_HUMAN]	11	3	7	27.6	28	11	3
P30153	Serine/threonine-protein phosphatase 2A 65 kDa regulatory subunit A alpha isoform	PPP2R1A	1	65.2669	9606	4 - [2AAA_HUMAN]	3.66667	10	6.83333	41.43	67	16	9
P23381	Tryptophan--tRNA ligase, cytoplasmic	WARS	1	53.1316	9606	2 - [SYWC_HUMAN]	5	8	6.5	32.7	21	4	6
Q9UKG1	DCC-interacting protein 13-alpha	APPL1	1	79.6136	9606	1 - [DP13A_HUMAN]	8	5	6.5	14.67	19	8	5
O60749	Sorting nexin-2	SNX2	1	58.4347	9606	2 - [SNX2_HUMAN]	9	4	6.5	25.24	26	9	4
Q5JRX3	Presequence protease, mitochondrial	PITRM1	1	117.338	9606	3 - [PREP_HUMAN]	9	4	6.5	16.68	25	8	4
Q9HAV4	Exportin-5	XPO5	1	136.222	9606	1 - [XPO5_HUMAN]	10	3	6.5	12.62	25	9	3
P53602	Diphosphomevalonate decarboxylase	MVD	1	43.3772	9606	1 - [MVD1_HUMAN]	11	2	6.5	38	25	10	2
Q9UKX7	Nuclear pore complex protein Nup50	NUP50	1	50.1132	9606	2 - [NUP50_HUMAN]	11	2	6.5	34.4	21	9	2
Q13200	26S proteasome non-ATPase regulatory subunit 2	PSMD2	1	100.136	9606	3 - [PSMD2_HUMAN]	3.83333	9	6.41667	39.54	78	20	8
Q96HE7	ERO1-like protein alpha	ERO1A	1	54.3581	9606	2 - [ERO1A_HUMAN]	4.66667	8	6.33333	36.54	40	12	6
Q9UL46	Proteasome activator complex subunit 2	PSME2	1	27.3843	9606	4 - [PSME2_HUMAN]	9	3.5	6.25	51.46	33	8	6
Q9UKA9	Polypyrimidine tract-binding protein 2	PTBP2	1	57.4548	9606	1 - [PTBP2_HUMAN]	8.66667	3.66667	6.16667	58	76	17	10
Q07065	Cytoskeleton-associated protein 4	CKAP4	1	65.9827	9606	2 - [CKAP4_HUMAN]	3.2	9	6.1	38.7	49	13	7
P47897	Glutamine--tRNA ligase	QARS	1	87.7429	9606	1 - [SYQ_HUMAN]	3.16667	9	6.08333	35.74	65	17	8
P49915	GMP synthase [glutamine-hydrolyzing]	GMPS	1	76.667	9606	1 - [GUAA_HUMAN]	4	8	6	48.34	60	15	7
Q01518	Adenylyl cyclase-associated protein 1	CAP1	1	51.8687	9606	5 - [CAP1_HUMAN]	5	7	6	50.74	59	14	6
P13861	cAMP-dependent protein kinase type II-alpha regulatory subunit	PRKAR2A	1	45.49	9606	2 - [KAP2_HUMAN]	5	7	6	42.57	36	8	7
Q5VT52	Regulation of nuclear pre-mRNA domain-containing protein 2	RPRD2	1	155.924	9606	1 - [RPRD2_HUMAN]	7	5	6	10.95	18	7	5
Q8WZA9	Immunity-related GTPase family Q protein	IRGQ	1	62.6785	9606	1 - [IRGQ_HUMAN]	8	4	6	27.61	23	7	4
P17655	Calpain-2 catalytic subunit	CAPN2	1	79.9448	9606	6 - [CAN2_HUMAN]	9	3	6	23.71	22	7	3
Q15738	Sterol-4-alpha-carboxylate 3-dehydrogenase, decarboxylating	NSDHL	1	41.8736	9606	2 - [NSDHL_HUMAN]	9	3	6	32.44	26	7	3
Q14651	Plastin-1	PLS1	1	70.2093	9606	2 - [PLSI_HUMAN]	9	3	6	25.91	24	9	3
Q6P996	Pyridoxal-dependent decarboxylase domain-containing protein 1	PDXDC1	1	86.6523	9606	2 - [PDXD1_HUMAN]	9	3	6	15.61	20	9	3
Q6P2E9	Enhancer of mRNA-decapping protein 4	EDC4	1	151.567	9606	1 - [EDC4_HUMAN]	9	3	6	13.7	23	9	3
Q12888	TP53-binding protein 1	TP53BP1	1	213.443	9606	2 - [TP53B_HUMAN]	10	2	6	12.47	25	10	2
Q06124	Tyrosine-protein phosphatase non-receptor type 11	PTPN11	1	68.3933	9606	2 - [PTN11_HUMAN]	10	2	6	27.14	19	9	2
O75643	U5 small nuclear ribonucleoprotein 200 kDa helicase	SNRNP200	1	244.353	9606	2 - [U520_HUMAN]	3.8	8	5.9	31.51	117	34	7
P36776	Lon protease homolog, mitochondrial	LONP1	1	106.422	9606	2 - [LONM_HUMAN]	6.33333	5	5.66667	32.95	50	17	4
Q9UDY2	Tight junction protein ZO-2	TJP2	1	133.876	9606	2 - [ZO2_HUMAN]	6.33333	5	5.66667	26.3	56	19	5
O94979	Protein transport protein Sec31A	SEC31A	1	132.931	9606	3 - [SC31A_HUMAN]	3.25	8	5.625	22.05	48	11	8
Q07812	Apoptosis regulator BAX	BAX	1	21.1708	9606	1 - [BAX_HUMAN]	2	9	5.5	49.48	28	6	5
Q9ULU8	Calcium-dependent secretion activator 1	CADPS	1	152.69	9606	3 - [CAPS1_HUMAN]	4	7	5.5	25.87	65	21	7
Q9UKK9	ADP-sugar pyrophosphatase	NUDT5	1	24.3122	9606	1 - [NUDT5_HUMAN]	5	6	5.5	41.55	30	8	6
Q5T0N5	Formin-binding protein 1-like	FNBP1L	1	70.0215	9606	3 - [FBP1L_HUMAN]	5	6	5.5	21.49	23	5	6
O94826	Mitochondrial import receptor subunit TOM70	TOMM70	1	67.412	9606	1 - [TOM70_HUMAN]	6	5	5.5	36.18	32	12	4
Q86XP3	ATP-dependent RNA helicase DDX42	DDX42	1	102.912	9606	1 - [DDX42_HUMAN]	6	5	5.5	17.06	20	6	5
O00170	AH receptor-interacting protein	AIP	1	37.6121	9606	2 - [AIP_HUMAN]	7	4	5.5	24.55	19	5	4
P35237	Serpin B6	SERPINB6	1	42.5941	9606	3 - [SPB6_HUMAN]	8	3	5.5	35.11	17	7	3
P54802	Alpha-N-acetylglucosaminidase	NAGLU	1	82.2136	9606	2 - [ANAG_HUMAN]	9	2	5.5	17.77	20	8	2
Q92747	Actin-related protein 2/3 complex subunit 1A	ARPC1A	1	41.5427	9606	2 - [ARC1A_HUMAN]	9	2	5.5	30.54	22	7	2
Q9H6Z4	Ran-binding protein 3	RANBP3	1	60.1732	9606	1 - [RANB3_HUMAN]	9	2	5.5	22.57	18	9	2
Q9UHB6	LIM domain and actin-binding protein 1	LIMA1	1	85.1734	9606	1 - [LIMA1_HUMAN]	9	2	5.5	18.18	17	9	2
A0AVT1	Ubiquitin-like modifier-activating enzyme 6	UBA6	1	117.895	9606	1 - [UBA6_HUMAN]	9	2	5.5	15.02	24	8	2
P67809	Nuclease-sensitive element-binding protein 1	YBX1	1	35.9027	9606	3 - [YBOX1_HUMAN]	2.83333	8	5.41667	54.01	63	13	7
P31040	Succinate dehydrogenase [ubiquinone] flavoprotein subunit, mitochondrial	SDHA	1	72.6453	9606	2 - [SDHA_HUMAN]	3.66667	7	5.33333	20.03	32	9	5
O75533	Splicing factor 3B subunit 1	SF3B1	1	145.738	9606	3 - [SF3B1_HUMAN]	5.6	5	5.3	37.96	77	21	5
Q13283	Ras GTPase-activating protein-binding protein 1	G3BP1	1	52.1321	9606	1 - [G3BP1_HUMAN]	6	4.5	5.25	44.64	46	10	9
P25787	Proteasome subunit alpha type-2	PSMA2	1	25.8823	9606	2 - [PSA2_HUMAN]	4.5	6	5.25	48.72	36	6	5
P51610	Host cell factor 1	HCFC1	1	208.602	9606	2 - [HCFC1_HUMAN]	5.5	5	5.25	10.02	31	10	5
P78344	Eukaryotic translation initiation factor 4 gamma 2	EIF4G2	1	102.297	9606	1 - [IF4G2_HUMAN]	2.33333	8	5.16667	31.42	45	14	7
P45974	Ubiquitin carboxyl-terminal hydrolase 5	USP5	1	95.7253	9606	2 - [UBP5_HUMAN]	7.33333	3	5.16667	44.76	68	18	9
P43490	Nicotinamide phosphoribosyltransferase	NAMPT	1	55.4866	9606	1 - [NAMPT_HUMAN]	5.33333	5	5.16667	39.71	40	13	5
P60953	Cell division control protein 42 homolog	CDC42	1	21.245	9606	2 - [CDC42_HUMAN]	2.2	8	5.1	36.65	41	6	4
P11310	Medium-chain specific acyl-CoA dehydrogenase, mitochondrial	ACADM	1	46.5586	9606	1 - [ACADM_HUMAN]	2.16667	8	5.08333	41.57	48	12	8
Q00796	Sorbitol dehydrogenase	SORD	1	38.2998	9606	4 - [DHSO_HUMAN]	2.16667	8	5.08333	35.85	48	8	5
P51665	26S proteasome non-ATPase regulatory subunit 7	PSMD7	1	37.0025	9606	2 - [PSMD7_HUMAN]	5	5	5	41.67	33	8	3
Q9UH62	Armadillo repeat-containing X-linked protein 3	ARMCX3	1	42.4739	9606	1 - [ARMX3_HUMAN]	5	5	5	33.77	20	5	5
Q86X76	Deaminated glutathione amidase	NIT1	1	35.8732	9606	2 - [NIT1_HUMAN]	5	5	5	31.5	18	5	5
O15212	Prefoldin subunit 6	PFDN6	1	14.5738	9606	1 - [PFD6_HUMAN]	6	4	5	51.16	15	5	4
Q9UHD9	Ubiquilin-2	UBQLN2	1	65.6546	9606	2 - [UBQL2_HUMAN]	6	4	5	30.93	30	10	3
P53041	Serine/threonine-protein phosphatase 5	PPP5C	1	56.8423	9606	1 - [PPP5_HUMAN]	7	3	5	21.04	19	6	3
O95747	Serine/threonine-protein kinase OSR1	OXSR1	1	57.9861	9606	1 - [OXSR1_HUMAN]	7	3	5	18.22	18	6	3
Q9Y2Z0	Protein SGT1 homolog	SUGT1	1	40.9985	9606	3 - [SGT1_HUMAN]	8	2	5	30.96	17	6	2
Q9HCC0	Methylcrotonoyl-CoA carboxylase beta chain, mitochondrial	MCCC2	1	61.2944	9606	1 - [MCCB_HUMAN]	8	2	5	22.38	14	8	2
Q9NRZ9	Lymphoid-specific helicase	HELLS	1	97.0122	9606	1 - [HELLS_HUMAN]	8	2	5	14.8	15	8	2
Q14498	RNA-binding protein 39	RBM39	1	59.3427	9606	2 - [RBM39_HUMAN]	8	2	5	26.04	28	7	2
Q07157	Tight junction protein ZO-1	TJP1	1	195.34	9606	3 - [ZO1_HUMAN]	8	2	5	9.44	22	8	2
P21281	V-type proton ATPase subunit B, brain isoform	ATP6V1B2	1	56.4649	9606	3 - [VATB2_HUMAN]	3.8	6	4.9	41.29	53	13	6
Q15459	Splicing factor 3A subunit 1	SF3A1	1	88.8305	9606	1 - [SF3A1_HUMAN]	2.75	7	4.875	35.81	58	20	6
Q13045	Protein flightless-1 homolog	FLII	1	144.66	9606	2 - [FLII_HUMAN]	4.66667	5	4.83333	16.15	37	14	5
Q15019	Septin-2 OS=Homo sapiens	SEPT2	1	41.4613	9606	1 - [SEPT2_HUMAN]	2.66667	7	4.83333	57.89	51	11	6
Q9UHB9	Signal recognition particle subunit SRP68	SRP68	1	70.6856	9606	2 - [SRP68_HUMAN]	3.66667	6	4.83333	27.11	33	10	6
Q9Y6U3	Adseverin	SCIN	1	80.4384	9606	4 - [ADSV_HUMAN]	7	2.5	4.75	26.43	24	7	5
P47985	Cytochrome b-c1 complex subunit Rieske, mitochondrial	UQCRFS1	1	29.6494	9606	2 - [UCRI_HUMAN]	4.5	5	4.75	26.64	26	7	4
Q8N163	Cell cycle and apoptosis regulator protein 2	CCAR2	1	102.838	9606	2 - [CCAR2_HUMAN]	4.5	5	4.75	20.04	28	9	5
Q9H4A4	Aminopeptidase B	RNPEP	1	72.5495	9606	2 - [AMPB_HUMAN]	7.5	2	4.75	34.92	36	14	4
P16435	NADPH--cytochrome P450 reductase	POR	1	76.6413	9606	2 - [NCPR_HUMAN]	3.33333	6	4.66667	29.54	38	9	6
O43719	HIV Tat-specific factor 1	HTATSF1	1	85.8006	9606	1 - [HTSF1_HUMAN]	5.33333	4	4.66667	34.3	38	13	4
Q9NYU2	UDP-glucose:glycoprotein glucosyltransferase 1	UGGT1	1	177.078	9606	3 - [UGGG1_HUMAN]	5.33333	4	4.66667	22.12	43	14	4
Q9NQC3	Reticulon-4	RTN4	1	129.851	9606	2 - [RTN4_HUMAN]	2.25	7	4.625	12.75	38	6	5
O43396	Thioredoxin-like protein 1	TXNL1	1	32.2307	9606	3 - [TXNL1_HUMAN]	2.2	7	4.6	56.75	41	10	7
Q16851	UTP--glucose-1-phosphate uridylyltransferase	UGP2	1	56.9047	9606	5 - [UGPA_HUMAN]	2.2	7	4.6	34.65	37	8	7
Q13561	Dynactin subunit 2	DCTN2	1	44.2039	9606	4 - [DCTN2_HUMAN]	2.14286	7	4.57143	56.11	50	12	5
O00410	Importin-5	IPO5	1	123.55	9606	4 - [IPO5_HUMAN]	2.75	6.33333	4.54167	46.86	142	30	13
Q9P2P5	E3 ubiquitin-protein ligase HECW2	HECW2	1	175.66	9606	2 - [HECW2_HUMAN]	2	7	4.5	10.56	14	2	7
Q9Y2J2	Band 4.1-like protein 3	EPB41L3	1	120.603	9606	2 - [E41L3_HUMAN]	2	7	4.5	26.4	56	15	7
Q9BT78	COP9 signalosome complex subunit 4	COPS4	1	46.2397	9606	1 - [CSN4_HUMAN]	3	6	4.5	40.89	38	9	6
Q9H1B7	Probable E3 ubiquitin-protein ligase IRF2BPL	IRF2BPL	1	82.607	9606	1 - [I2BPL_HUMAN]	4	5	4.5	13.69	15	4	4
O15355	Protein phosphatase 1G	PPM1G	1	59.2347	9606	1 - [PPM1G_HUMAN]	4	5	4.5	39.93	37	10	5
Q14165	Malectin	MLEC	1	32.2136	9606	1 - [MLEC_HUMAN]	4	5	4.5	31.85	21	4	5
P28838	Cytosol aminopeptidase	LAP3	1	56.1308	9606	3 - [AMPL_HUMAN]	4	5	4.5	20.62	22	4	5
Q13620	Cullin-4B	CUL4B	1	103.916	9606	4 - [CUL4B_HUMAN]	4	5	4.5	16.54	26	8	5
Q9NRR5	Ubiquilin-4	UBQLN4	1	63.8124	9606	2 - [UBQL4_HUMAN]	5	4	4.5	16.31	16	4	3
O94906	Pre-mRNA-processing factor 6	PRPF6	1	106.858	9606	1 - [PRP6_HUMAN]	5	4	4.5	11.9	20	5	4
Q6NUK1	Calcium-binding mitochondrial carrier protein SCaMC-1	SLC25A24	1	53.3203	9606	2 - [SCMC1_HUMAN]	5	4	4.5	38.99	31	8	3
Q14157	Ubiquitin-associated protein 2-like	UBAP2L	1	114.465	9606	2 - [UBP2L_HUMAN]	5	4	4.5	31.46	46	16	4
P10155	60 kDa SS-A/Ro ribonucleoprotein	RO60	1	60.6312	9606	2 - [RO60_HUMAN]	5	4	4.5	23.98	22	5	3
P30154	Serine/threonine-protein phosphatase 2A 65 kDa regulatory subunit A beta isoform	PPP2R1B	1	66.1715	9606	3 - [2AAB_HUMAN]	5	4	4.5	23.63	27	8	3
P10619	Lysosomal protective protein	CTSA	1	54.4311	9606	2 - [PPGB_HUMAN]	5	4	4.5	15.63	14	5	3
O75400	Pre-mRNA-processing factor 40 homolog A	PRPF40A	1	108.737	9606	2 - [PR40A_HUMAN]	5	4	4.5	10.34	18	5	2
Q9H2P0	Activity-dependent neuroprotector homeobox protein	ADNP	1	123.485	9606	1 - [ADNP_HUMAN]	5	4	4.5	10.16	16	5	4
P60520	Gamma-aminobutyric acid receptor-associated protein-like 2	GABARAPL2	1	13.6581	9606	1 - [GBRL2_HUMAN]	6	3	4.5	41.03	12	5	3
P30038	Delta-1-pyrroline-5-carboxylate dehydrogenase, mitochondrial	ALDH4A1	1	61.6806	9606	3 - [AL4A1_HUMAN]	6	3	4.5	18.29	15	5	3
Q96CN7	Isochorismatase domain-containing protein 1	ISOC1	1	32.2161	9606	3 - [ISOC1_HUMAN]	6	3	4.5	30.87	18	5	3
Q969H8	Myeloid-derived growth factor	MYDGF	1	18.7833	9606	1 - [MYDGF_HUMAN]	6	3	4.5	27.17	18	5	2
O95782	AP-2 complex subunit alpha-1	AP2A1	1	107.478	9606	3 - [AP2A1_HUMAN]	6	3	4.5	24.87	34	11	3
Q8WX92	Negative elongation factor B	NELFB	1	65.6554	9606	1 - [NELFB_HUMAN]	6	3	4.5	22.93	17	6	3
P55265	Double-stranded RNA-specific adenosine deaminase	ADAR	1	135.981	9606	4 - [DSRAD_HUMAN]	6	3	4.5	22.43	37	11	3
Q9NYF8	Bcl-2-associated transcription factor 1	BCLAF1	1	106.059	9606	2 - [BCLF1_HUMAN]	6	3	4.5	21.96	36	11	3
O76024	Wolframin	WFS1	1	100.227	9606	2 - [WFS1_HUMAN]	6	3	4.5	14.94	19	6	3
Q02218	2-oxoglutarate dehydrogenase, mitochondrial	OGDH	1	115.861	9606	3 - [ODO1_HUMAN]	6	3	4.5	14.66	19	5	3
O95433	Activator of 90 kDa heat shock protein ATPase homolog 1	AHSA1	1	38.2503	9606	1 - [AHSA1_HUMAN]	7	2	4.5	37.28	20	6	2
O75844	CAAX prenyl protease 1	ZMPSTE24	1	54.7775	9606	2 - [FACE1_HUMAN]	7	2	4.5	18.11	13	6	2
O15126	Secretory carrier-associated membrane protein 1	SCAMP1	1	37.8958	9606	2 - [SCAM1_HUMAN]	7	2	4.5	28.7	20	6	2
Q9Y5B9	FACT complex subunit SPT16	SUPT16H	1	119.838	9606	1 - [SP16H_HUMAN]	7	2	4.5	15.57	19	7	2
Q01085	Nucleolysin TIAR	TIAL1	1	41.5641	9606	1 - [TIAR_HUMAN]	7	2	4.5	28.53	21	5	2
O14967	Calmegin	CLGN	1	69.9944	9606	1 - [CLGN_HUMAN]	7	2	4.5	24.75	16	7	2
Q7Z739	YTH domain-containing family protein 3	YTHDF3	1	63.8218	9606	1 - [YTHD3_HUMAN]	7	2	4.5	19.15	14	7	2
P08243	Asparagine synthetase [glutamine-hydrolyzing]	ASNS	1	64.3286	9606	4 - [ASNS_HUMAN]	7	2	4.5	15.69	15	6	2
O14974	Protein phosphatase 1 regulatory subunit 12A	PPP1R12A	1	115.211	9606	1 - [MYPT1_HUMAN]	7	2	4.5	14.56	21	7	2
O94832	Unconventional myosin-Id	MYO1D	1	116.129	9606	2 - [MYO1D_HUMAN]	7	2	4.5	9.74	16	7	2
Q8WUM4	Programmed cell death 6-interacting protein	PDCD6IP	1	95.9631	9606	1 - [PDC6I_HUMAN]	4.33333	4.5	4.41667	30.41	47	13	9
Q14683	Structural maintenance of chromosomes protein 1A	SMC1A	1	143.144	9606	2 - [SMC1A_HUMAN]	5.25	3.5	4.375	24.82	55	21	7
P42765	3-ketoacyl-CoA thiolase, mitochondrial	ACAA2	1	41.8976	9606	2 - [THIM_HUMAN]	2.75	6	4.375	47.1	46	8	5
Q15008	26S proteasome non-ATPase regulatory subunit 6	PSMD6	1	45.5023	9606	1 - [PSMD6_HUMAN]	3.75	5	4.375	43.7	42	12	5
O15144	Actin-related protein 2/3 complex subunit 2	ARPC2	1	34.3115	9606	1 - [ARPC2_HUMAN]	4.66667	4	4.33333	55	31	11	3
Q9UNM6	26S proteasome non-ATPase regulatory subunit 13	PSMD13	1	42.9181	9606	2 - [PSD13_HUMAN]	5.66667	3	4.33333	48.67	40	13	3
Q29RF7	Sister chromatid cohesion protein PDS5 homolog A	PDS5A	1	150.734	9606	1 - [PDS5A_HUMAN]	2.66667	6	4.33333	12.94	30	8	6
P18669	Phosphoglycerate mutase 1	PGAM1	1	28.7858	9606	2 - [PGAM1_HUMAN]	2.625	6	4.3125	62.2	65	13	6
O14737	Programmed cell death protein 5	PDCD5	1	14.2763	9606	3 - [PDCD5_HUMAN]	2.5	6	4.25	53.6	18	5	5
P20618	Proteasome subunit beta type-1	PSMB1	1	26.4724	9606	2 - [PSB1_HUMAN]	2.5	6	4.25	52.28	37	8	5
Q9BPU6	Dihydropyrimidinase-related protein 5	DPYSL5	1	61.3822	9606	1 - [DPYL5_HUMAN]	3.5	5	4.25	46.1	41	13	4
P60228	Eukaryotic translation initiation factor 3	EIF3E	1	52.1874	9606	1 - [EIF3E_HUMAN]	3.5	5	4.25	38.43	43	12	3
Q9UJU6	Drebrin-like protein	DBNL	1	48.1776	9606	1 - [DBNL_HUMAN]	4.5	4	4.25	36.51	27	9	4
Q9H0B6	Kinesin light chain 2	KLC2	1	68.8923	9606	1 - [KLC2_HUMAN]	4.5	4	4.25	25.24	28	9	4
Q09161	Nuclear cap-binding protein subunit 1	NCBP1	1	91.7805	9606	1 - [NCBP1_HUMAN]	4.5	4	4.25	22.15	27	9	4
P12931	Proto-oncogene tyrosine-protein kinase Src	SRC	1	59.797	9606	3 - [SRC_HUMAN]	4.5	4	4.25	20.52	28	9	4
Q8WVM8	Sec1 family domain-containing protein 1	SCFD1	1	72.3341	9606	4 - [SCFD1_HUMAN]	6.5	2	4.25	38.94	30	11	2
Q13740	CD166 antigen	ALCAM	1	65.0611	9606	2 - [CD166_HUMAN]	6.5	2	4.25	30.19	27	11	2
Q15392	Delta(24)-sterol reductase	DHCR24	1	60.062	9606	2 - [DHC24_HUMAN]	6.5	2	4.25	23.26	29	10	2
P29144	Tripeptidyl-peptidase 2	TPP2	1	138.263	9606	4 - [TPP2_HUMAN]	3.4	5	4.2	31.47	61	16	10
O00116	Alkyldihydroxyacetonephosphate synthase, peroxisomal	AGPS	1	72.8658	9606	1 - [ADAS_HUMAN]	2.4	6	4.2	34.04	39	11	6
Q3LXA3	Triokinase/FMN cyclase	TKFC	1	58.91	9606	2 - [TKFC_HUMAN]	2.33333	6	4.16667	28	29	7	5
P33316	Deoxyuridine 5'-triphosphate nucleotidohydrolase, mitochondrial	DUT	1	26.5466	9606	4 - [DUT_HUMAN]	3.33333	5	4.16667	40.87	32	8	5
Q8TCS8	Polyribonucleotide nucleotidyltransferase 1, mitochondrial	PNPT1	1	85.8966	9606	2 - [PNPT1_HUMAN]	3.33333	5	4.16667	27.84	25	10	5
Q8TAQ2	SWI/SNF complex subunit SMARCC2	SMARCC2	1	132.797	9606	1 - [SMRC2_HUMAN]	3.2	5	4.1	23.31	45	16	5
P61160	Actin-related protein 2	ACTR2	1	44.7322	9606	1 - [ARP2_HUMAN]	4.66667	3.5	4.08333	36.55	41	11	6
P43246	DNA mismatch repair protein Msh2	MSH2	1	104.677	9606	1 - [MSH2_HUMAN]	2.11111	6	4.05556	30.73	71	14	11
P57105	Synaptojanin-2-binding protein	SYNJ2BP	1	15.9182	9606	2 - [SYJ2B_HUMAN]	2	6	4	59.31	18	2	5
Q63HM9	PI-PLC X domain-containing protein 3	PLCXD3	1	36.2894	9606	2 - [PLCX3_HUMAN]	2	6	4	38.94	39	8	4
Q86UP2	Kinectin	KTN1	1	156.179	9606	1 - [KTN1_HUMAN]	2	6	4	33.53	69	18	6
Q14558	Phosphoribosyl pyrophosphate synthase-associated protein 1	PRPSAP1	1	39.3686	9606	2 - [KPRA_HUMAN]	2	6	4	29.21	27	6	5
P35659	Protein DEK	DEK	1	42.6479	9606	1 - [DEK_HUMAN]	2	6	4	29.07	35	8	5
O14818	Proteasome subunit alpha type-7	PSMA7	1	27.8696	9606	1 - [PSA7_HUMAN]	3	5	4	52.82	42	11	5
P08237	ATP-dependent 6-phosphofructokinase, muscle type	PFKM	1	85.1284	9606	2 - [PFKAM_HUMAN]	3	5	4	31.54	48	16	5
P22676	Calretinin	CALB2	1	31.5196	9606	2 - [CALB2_HUMAN]	4	4	4	42.07	28	11	4
Q9NUJ1	Mycophenolic acid acyl-glucuronide esterase, mitochondrial	ABHD10	1	33.9107	9606	1 - [ABHDA_HUMAN]	4	4	4	39.87	28	8	4
Q02978	Mitochondrial 2-oxoglutarate/malate carrier protein	SLC25A11	1	34.0399	9606	3 - [M2OM_HUMAN]	4	4	4	36.94	26	8	4
Q9Y3B3	Transmembrane emp24 domain-containing protein 7	TMED7	1	25.1556	9606	2 - [TMED7_HUMAN]	4	4	4	32.59	18	4	3
P62906	60S ribosomal protein L10a	RPL10A	1	24.8155	9606	2 - [RL10A_HUMAN]	4	4	4	30.88	24	6	3
Q969G3	SWI/SNF-related matrix-associated actin-dependent regulator of chromatin subfamily E member 1	SMARCE1	1	46.6206	9606	2 - [SMCE1_HUMAN]	4	4	4	30.66	23	7	3
P27361	Mitogen-activated protein kinase 3	MAPK3	1	43.1081	9606	4 - [MK03_HUMAN]	4	4	4	30.61	23	7	4
P30419	Glycylpeptide N-tetradecanoyltransferase 1	NMT1	1	56.7699	9606	2 - [NMT1_HUMAN]	4	4	4	27.02	25	7	4
O43583	Density-regulated protein	DENR	1	22.0781	9606	2 - [DENR_HUMAN]	4	4	4	26.77	17	4	3
Q15418	Ribosomal protein S6 kinase alpha-1	RPS6KA1	1	82.6708	9606	2 - [KS6A1_HUMAN]	4	4	4	22.59	24	8	4
Q15020	Squamous cell carcinoma antigen recognized by T-cells 3	SART3	1	109.865	9606	1 - [SART3_HUMAN]	4	4	4	20.46	27	8	4
Q99519	Sialidase-1	NEU1	1	45.4386	9606	1 - [NEUR1_HUMAN]	4	4	4	10.6	16	4	4
A0FGR8	Extended synaptotagmin-2	ESYT2	1	102.294	9606	1 - [ESYT2_HUMAN]	4	4	4	9.34	14	4	4
Q7L576	Cytoplasmic FMR1-interacting protein 1	CYFIP1	1	145.089	9606	1 - [CYFP1_HUMAN]	4	4	4	7.42	17	4	4
Q9NYL9	Tropomodulin-3	TMOD3	1	39.5703	9606	1 - [TMOD3_HUMAN]	5	3	4	42.9	15	5	2
Q8N1F7	Nuclear pore complex protein Nup93	NUP93	1	93.4296	9606	2 - [NUP93_HUMAN]	5	3	4	17.83	18	5	3
P49419	Alpha-aminoadipic semialdehyde dehydrogenase	ALDH7A1	1	58.4501	9606	5 - [AL7A1_HUMAN]	5	3	4	44.16	39	14	3
Q99447	Ethanolamine-phosphate cytidylyltransferase	PCYT2	1	43.8079	9606	1 - [PCY2_HUMAN]	5	3	4	40.1	28	10	3
O15372	Eukaryotic translation initiation factor 3 subunit H	EIF3H	1	141.389	9606	1 - [EIF3H_HUMAN]	5	3	4	33.52	15	5	3
P08183	Multidrug resistance protein 1	ABCB1	1	141.389	9606	3 - [MDR1_HUMAN]	5	3	4	14.45	20	5	3
Q6L8Q7	2',5'-phosphodiesterase 12	PDE12	1	67.3089	9606	2 - [PDE12_HUMAN]	5	3	4	12.64	17	5	3
Q8TEM1	Nuclear pore membrane glycoprotein 210	NUP210	1	204.983	9606	3 - [PO210_HUMAN]	5	3	4	11.82	35	10	3
P53990	IST1 homolog	IST1	1	39.7255	9606	1 - [IST1_HUMAN]	6	2	4	21.15	15	5	2
O95396	Adenylyltransferase and sulfurtransferase MOCS3	MOCS3	1	49.6379	9606	1 - [MOCS3_HUMAN]	6	2	4	19.35	13	5	2
P48147	Prolyl endopeptidase	PREP	1	80.648	9606	2 - [PPCE_HUMAN]	6	2	4	18.17	19	6	2
P80404	4-aminobutyrate aminotransferase, mitochondrial	ABAT	1	56.4026	9606	3 - [GABT_HUMAN]	6	2	4	17.8	15	6	2
Q7Z7L1	Schlafen family member 11	SLFN11	1	102.77	9606	2 - [SLN11_HUMAN]	6	2	4	8.99	13	5	2
P50851	Lipopolysaccharide-responsive and beige-like anchor protein	LRBA	1	318.906	9606	4 - [LRBA_HUMAN]	6	2	4	3.77	18	6	2
P24941	Cyclin-dependent kinase 2	CDK2	1	33.908	9606	2 - [CDK2_HUMAN]	6	2	4	37.92	16	6	2
Q9BY32	Inosine triphosphate pyrophosphatase	ITPA	1	21.4319	9606	2 - [ITPA_HUMAN]	6	2	4	34.02	16	5	2
P09012	U1 small nuclear ribonucleoprotein A	SNRPA	1	31.2592	9606	3 - [SNRPA_HUMAN]	6	2	4	33.33	19	5	2
Q9BTT0	Acidic leucine-rich nuclear phosphoprotein 32 family member E	ANP32E	1	30.6738	9606	1 - [AN32E_HUMAN]	6	2	4	33.21	24	5	2
P28331	NADH-ubiquinone oxidoreductase 75 kDa subunit, mitochondrial	NDUFS1	1	79.4165	9606	3 - [NDUS1_HUMAN]	6	2	4	32.32	36	10	2
P35270	Sepiapterin reductase	SPR	1	28.0308	9606	1 - [SPRE_HUMAN]	6	2	4	29.12	18	5	2
Q15814	Tubulin-specific chaperone C	TBCC	1	39.2238	9606	2 - [TBCC_HUMAN]	6	2	4	28.03	19	4	2
Q14320	Protein FAM50A	FAM50A	1	40.2165	9606	2 - [FA50A_HUMAN]	6	2	4	22.71	16	4	2
O75436	Vacuolar protein sorting-associated protein 26A	VPS26A	1	38.1457	9606	2 - [VP26A_HUMAN]	6	2	4	21.41	15	6	2
P23786	Carnitine O-palmitoyltransferase 2, mitochondrial	CPT2	1	73.7304	9606	2 - [CPT2_HUMAN]	6	2	4	19.45	18	5	2
Q9UBU9	Nuclear RNA export factor 1	NXF1	1	70.1387	9606	1 - [NXF1_HUMAN]	6	2	4	16.64	15	6	2
Q86UE4	Protein LYRIC	MTDH	1	63.7988	9606	2 - [LYRIC_HUMAN]	6	2	4	16.32	17	6	2
Q9P1Y5	Calmodulin-regulated spectrin-associated protein 3	CAMSAP3	1	134.666	9606	2 - [CAMP3_HUMAN]	6	2	4	13.61	13	6	2
P36915	Guanine nucleotide-binding protein-like 1	GNL1	1	68.6185	9606	2 - [GNL1_HUMAN]	6	2	4	13.34	18	6	2
Q9NVE7	Pantothenate kinase 4	PANK4	1	85.937	9606	1 - [PANK4_HUMAN]	6	2	4	11.64	12	6	2
Q92878	DNA repair protein RAD50	RAD50	1	153.797	9606	1 - [RAD50_HUMAN]	6	2	4	8.61	17	6	2
Q14204	Cytoplasmic dynein 1 heavy chain 1	DYNC1H1	1	532.072	9606	5 - [DYHC1_HUMAN]	2.36735	5.6	3.98367	38.31	399	99	53
P36871	Phosphoglucomutase-1	PGM1	1	61.4105	9606	3 - [PGM1_HUMAN]	5.5	2.33333	3.91667	32.03	44	10	7
Q92616	eIF-2-alpha kinase activator GCN1	GCN1	1	292.572	9606	6 - [GCN1_HUMAN]	3.23077	4.6	3.91538	28.45	142	38	22
Q03426	Mevalonate kinase	MVK	1	42.4243	9606	1 - [KIME_HUMAN]	2.75	5	3.875	45.45	42	8	5
P22102	Trifunctional purine biosynthetic protein adenosine-3	GART	1	107.699	9606	1 - [PUR2_HUMAN]	3.75	4	3.875	30.5	47	15	4
Q9HDC9	Adipocyte plasma membrane-associated protein	APMAP	1	46.4509	9606	2 - [APMAP_HUMAN]	4.66667	3	3.83333	46.63	46	12	4
Q9Y2W1	Thyroid hormone receptor-associated protein 3	THRAP3	1	108.601	9606	2 - [TR150_HUMAN]	4.66667	3	3.83333	23.66	39	14	3
P12081	Histidine--tRNA ligase, cytoplasmic	HARS	1	57.3742	9606	2 - [SYHC_HUMAN]	2.66667	5	3.83333	21.81	25	8	5
P55209	Nucleosome assembly protein 1-like 1	NAP1L1	1	45.3459	9606	1 - [NP1L1_HUMAN]	2.14286	5.5	3.82143	36.06	62	12	8
Q9H0D6	5'-3' exoribonuclease 2	XRN2	1	108.513	9606	1 - [XRN2_HUMAN]	2.5	5	3.75	25.37	37	10	5
Q9BR76	Coronin-1B	CORO1B	1	54.2003	9606	1 - [COR1B_HUMAN]	2.5	5	3.75	24.13	25	5	4
P78540	Arginase-2, mitochondrial	ARG2	1	38.5539	9606	1 - [ARGI2_HUMAN]	3.5	4	3.75	25.14	24	6	4
O14787	Transportin-2	TNPO2	1	101.322	9606	3 - [TNPO2_HUMAN]	3.5	4	3.75	12.93	21	7	3
P36405	ADP-ribosylation factor-like protein 3	ARL3	1	20.4428	9606	2 - [ARL3_HUMAN]	4.5	3	3.75	62.64	26	8	3
Q9NZB2	Constitutive coactivator of PPAR-gamma-like protein 1	FAM120A	1	121.811	9606	2 - [F120A_HUMAN]	4.5	3	3.75	15.92	21	9	3
P53597	Succinate--CoA ligase [ADP/GDP-forming] subunit alpha, mitochondrial	SUCLG1	1	36.2268	9606	4 - [SUCA_HUMAN]	5.5	2	3.75	25.43	23	6	2
Q93008	Probable ubiquitin carboxyl-terminal hydrolase FAF-X	USP9X	1	292.094	9606	3 - [USP9X_HUMAN]	5.5	2	3.75	7.59	23	10	2
O14980	Exportin-1	XPO1	1	123.306	9606	1 - [XPO1_HUMAN]	2.44444	5	3.72222	27.54	70	19	8
Q86VP6	Cullin-associated NEDD8-dissociated protein 1	CAND1	1	136.289	9606	2 - [CAND1_HUMAN]	2.63636	4.8	3.71818	30.65	131	25	22
Q08257	Quinone oxidoreductase	CRYZ	1	35.1845	9606	1 - [QOR_HUMAN]	2.33333	5	3.66667	37.08	26	7	5
P56192	Methionine--tRNA ligase, cytoplasmic	MARS	1	101.052	9606	2 - [SYMC_HUMAN]	2.33333	5	3.66667	27.11	49	14	5
Q9NY33	Dipeptidyl peptidase 3	DPP3	1	82.5378	9606	2 - [DPP3_HUMAN]	2.33333	5	3.66667	22.12	26	6	4
P51532	Transcription activator BRG1	SMARCA4	1	184.53	9606	2 - [SMCA4_HUMAN]	3.33333	4	3.66667	11.72	31	9	4
Q9UQE7	Structural maintenance of chromosomes protein 3	SMC3	1	141.454	9606	2 - [SMC3_HUMAN]	4.33333	3	3.66667	35.09	83	25	11
O95373	Importin-7	IPO7	1	119.44	9606	1 - [IPO7_HUMAN]	3.8	3.5	3.65	22.83	49	18	7
P12270	Nucleoprotein TPR	TPR	1	267.131	9606	3 - [TPR_HUMAN]	2.27273	5	3.63636	21.2	86	23	9
P31948	Stress-induced-phosphoprotein 1	STIP1	1	62.5994	9606	1 - [STIP1_HUMAN]	4	3.25	3.625	52.67	87	19	12
P26368	Splicing factor U2AF 65 kDa subunit	U2AF	1	53.4672	9606	4 - [U2AF2_HUMAN]	3.25	4	3.625	34.53	43	8	3
P02786	Transferrin receptor protein 1	TFRC	1	84.8179	9606	2 - [TFR1_HUMAN]	2.2	5	3.6	30	40	11	5
Q6P2Q9	Pre-mRNA-processing-splicing factor 8	PRPF8	1	273.427	9606	2 - [PRP8_HUMAN]	4.14286	3	3.57143	24.37	76	27	3
P27797	Calreticulin	CALR	1	48.1118	9606	1 - [CALR_HUMAN]	2.41176	4.66667	3.53922	79.62	135	22	10
Q9UI15	Transgelin-3	TAGLN3	1	22.4581	9606	2 - [TAGL3_HUMAN]	2	5	3.5	27.14	68	4	1
P55072	Transitional endoplasmic reticulum ATPase	VCP	1	89.2657	9606	4 - [TERA_HUMAN]	2	5	3.5	48.39	120	27	15
P38606	V-type proton ATPase catalytic subunit A	ATP6V1A	1	68.2605	9606	2 - [VATA_HUMAN]	3.66667	3.33333	3.5	50.73	75	18	9
Q9Y285	Phenylalanine--tRNA ligase alpha subunit	FARSA	1	57.5275	9606	3 - [SYFA_HUMAN]	3	4	3.5	42.32	58	13	5
Q15631	Translin	TSN	1	26.1668	9606	1 - [TSN_HUMAN]	5	2	3.5	41.23	37	8	5
P62244	40S ribosomal protein S15a	RPS15A	1	14.83	9606	2 - [RS15A_HUMAN]	4	3	3.5	53.85	28	8	4
P62857	40S ribosomal protein S28	RPS28	1	7.8362	9606	1 - [RS28_HUMAN]	2	5	3.5	60.87	22	4	5
O75964	ATP synthase subunit g, mitochondrial	ATP5MG	1	11.4212	9606	3 - [ATP5L_HUMAN]	2	5	3.5	47.57	20	5	4
Q14247	Src substrate cortactin	CTTN	1	61.5485	9606	2 - [SRC8_HUMAN]	2	5	3.5	39.45	49	13	5
O95793	Double-stranded RNA-binding protein Staufen homolog 1	STAU1	1	63.1428	9606	2 - [STAU1_HUMAN]	2	5	3.5	31.02	29	8	5
Q8TCT9	Minor histocompatibility antigen H13	HM13	1	41.4616	9606	1 - [HM13_HUMAN]	2	5	3.5	23.61	27	6	5
P36507	Dual specificity mitogen-activated protein kinase kinase 2	MAP2K2	1	44.3961	9606	1 - [MP2K2_HUMAN]	2	5	3.5	21.5	18	4	5
Q02878	60S ribosomal protein L6	RPL6	1	32.7076	9606	3 - [RL6_HUMAN]	3	4	3.5	47.22	38	3	4
O00151	PDZ and LIM domain protein 1	PDLIM1	1	36.049	9606	4 - [PDLI1_HUMAN]	3	4	3.5	22.8	11	2	4
Q09028	Histone-binding protein RBBP4	RBBP4	1	47.6261	9606	3 - [RBBP4_HUMAN]	3	4	3.5	43.06	37	11	3
Q96IU4	Protein ABHD14B	ABHD14B	1	22.3316	9606	1 - [ABHEB_HUMAN]	3	4	3.5	39.52	16	3	3
Q9BVK6	Transmembrane emp24 domain-containing protein 9	TMED9	1	27.2602	9606	2 - [TMED9_HUMAN]	3	4	3.5	29.79	22	6	3
Q9H553	Alpha-1,3/1,6-mannosyltransferase ALG2	ALG2	1	47.0613	9606	1 - [ALG2_HUMAN]	3	4	3.5	26.68	25	6	3
P54886	Delta-1-pyrroline-5-carboxylate synthase	ALDH18A1	1	87.2475	9606	2 - [P5CS_HUMAN]	3	4	3.5	26.29	34	12	4
P17812	CTP synthase 1	CTPS1	1	66.648	9606	2 - [PYRG1_HUMAN]	3	4	3.5	26.23	31	8	4
O60488	Long-chain-fatty-acid--CoA ligase 4	ACSL4	1	79.1367	9606	2 - [ACSL4_HUMAN]	3	4	3.5	19.41	25	9	3
P42285	Exosome RNA helicase MTR4	MTREX	1	117.729	9606	3 - [MTREX_HUMAN]	3	4	3.5	15.55	27	9	4
Q99808	Equilibrative nucleoside transporter 1	SLC29A1	1	50.1864	9606	3 - [S29A1_HUMAN]	3	4	3.5	15.35	21	6	4
Q9UBQ5	Eukaryotic translation initiation factor 3 subunit K	EIF3K	1	25.0434	9606	1 - [EIF3K_HUMAN]	4	3	3.5	27.06	10	3	3
P49841	Glycogen synthase kinase-3 beta OS=Homo sapiens	GSK3B	1	46.7149	9606	2 - [GSK3B_HUMAN]	4	3	3.5	29.52	13	4	3
P62942	Peptidyl-prolyl cis-trans isomerase FKBP1A	FKBP1A	1	11.9431	9606	2 - [FKB1A_HUMAN]	4	3	3.5	58.33	15	3	2
Q9NQ94	APOBEC1 complementation factor	A1CF	1	65.1613	9606	1 - [A1CF_HUMAN]	4	3	3.5	46.13	36	15	3
Q14257	Reticulocalbin-2	RCN2	1	36.8536	9606	1 - [RCN2_HUMAN]	4	3	3.5	41.96	26	7	3
P61326	Protein mago nashi homolog	MAGOH	1	17.1528	9606	1 - [MGN_HUMAN]	4	3	3.5	40.41	16	3	3
O75937	DnaJ homolog subfamily C member 8	DNAJC8	1	29.8234	9606	2 - [DNJC8_HUMAN]	4	3	3.5	39.13	23	6	3
Q15029	116 kDa U5 small nuclear ribonucleoprotein component	EFTUD2	1	109.366	9606	1 - [U5S1_HUMAN]	4	3	3.5	37.24	58	21	3
Q14914	Prostaglandin reductase 1	PTGR1	1	35.8467	9606	2 - [PTGR1_HUMAN]	4	3	3.5	36.47	21	7	3
P11802	Cyclin-dependent kinase 4	CDK4	1	33.7084	9606	2 - [CDK4_HUMAN]	4	3	3.5	31.68	15	4	3
Q9Y295	Developmentally-regulated GTP-binding protein 1	DRG1	1	40.5168	9606	1 - [DRG1_HUMAN]	4	3	3.5	31.34	23	6	3
P16422	Epithelial cell adhesion molecule	EPCAM	1	34.9097	9606	2 - [EPCAM_HUMAN]	4	3	3.5	28.66	16	3	2
Q9BRA2	Thioredoxin domain-containing protein 17	TXNDC17	1	13.9318	9606	1 - [TXD17_HUMAN]	4	3	3.5	26.83	15	3	2
Q99436	Proteasome subunit beta type-7	PSMB7	1	29.9462	9606	1 - [PSB7_HUMAN]	4	3	3.5	23.83	15	4	3
P61011	Signal recognition particle 54 kDa protein	SRP54	1	55.6683	9606	1 - [SRP54_HUMAN]	4	3	3.5	21.83	26	6	3
Q53GS9	U4/U6.U5 tri-snRNP-associated protein 2	USP39	1	65.3397	9606	2 - [SNUT2_HUMAN]	4	3	3.5	18.94	14	4	3
Q12756	Kinesin-like protein KIF1A	KIF1A	1	190.944	9606	2 - [KIF1A_HUMAN]	4	3	3.5	18.64	44	12	3
Q9C0E8	Endoplasmic reticulum junction formation protein lunapark	LNPK	1	47.7102	9606	2 - [LNP_HUMAN]	4	3	3.5	15.89	13	4	3
Q9UBV2	Protein sel-1 homolog 1	SEL1L	1	88.6985	9606	3 - [SE1L1_HUMAN]	4	3	3.5	15.37	15	4	3
Q9NUU7	ATP-dependent RNA helicase DDX19A	DDX19A	1	53.9408	9606	1 - [DD19A_HUMAN]	4	3	3.5	14.44	12	4	3
P49756	RNA-binding protein 25	RBM25	1	100.124	9606	3 - [RBM25_HUMAN]	4	3	3.5	13.17	17	7	3
Q96F07	Cytoplasmic FMR1-interacting protein 2	CYFIP2	1	148.302	9606	2 - [CYFP2_HUMAN]	4	3	3.5	12.52	25	8	3
Q9C0C9	(E3-independent) E2 ubiquitin-conjugating enzyme	UBE2O	1	141.205	9606	3 - [UBE2O_HUMAN]	4	3	3.5	10.99	18	8	3
Q9UIA9	Exportin-7	XPO7	1	123.828	9606	3 - [XPO7_HUMAN]	4	3	3.5	8.56	14	4	3
Q9UPN3	Microtubule-actin cross-linking factor 1, isoforms 1/2/3/5	MACF1	1	837.787	9606	4 - [MACF1_HUMAN]	4	3	3.5	6.56	56	20	3
P46379	Large proline-rich protein BAG6	BAG6	1	119.334	9606	2 - [BAG6_HUMAN]	4	3	3.5	5.48	12	4	3
Q9Y4D8	Probable E3 ubiquitin-protein ligase HECTD4	HECTD4	1	439.065	9606	5 - [HECD4_HUMAN]	4	3	3.5	1.98	15	4	3
Q8IZL8	Proline-, glutamic acid- and leucine-rich protein 1	PELP1	1	119.624	9606	2 - [PELP1_HUMAN]	4	3	3.5	9.12	11	4	3
Q6YP21	Kynurenine--oxoglutarate transaminase 3	KYAT3	1	51.3675	9606	1 - [KAT3_HUMAN]	5	2	3.5	15.64	9	5	2
P98179	RNA-binding protein 3	RBM3	1	59.3427	9606	1 - [RBM3_HUMAN]	5	2	3.5	38.22	12	4	1
Q9NPD8	Ubiquitin-conjugating enzyme E2 T	UBE2T	1	22.5066	9606	1 - [UBE2T_HUMAN]	5	2	3.5	31.47	11	4	2
P19404	NADH dehydrogenase [ubiquinone] flavoprotein 2, mitochondrial	NDUFV2	1	27.374	9606	2 - [NDUV2_HUMAN]	5	2	3.5	21.29	13	5	2
Q02750	Dual specificity mitogen-activated protein kinase kinase 1	MAP2K1	1	43.4113	9606	2 - [MP2K1_HUMAN]	5	2	3.5	21.63	14	5	2
P62993	Growth factor receptor-bound protein 2	GRB2	1	25.1904	9606	1 - [GRB2_HUMAN]	5	2	3.5	21.2	11	5	2
Q16775	Hydroxyacylglutathione hydrolase, mitochondrial	HAGH	1	33.7843	9606	2 - [GLO2_HUMAN]	5	2	3.5	19.48	13	3	2
Q96G03	Phosphoglucomutase-2	PGM2	1	68.2404	9606	4 - [PGM2_HUMAN]	5	2	3.5	15.52	12	5	2
Q7Z3C6	Autophagy-related protein 9A	ATG9A	1	94.387	9606	3 - [ATG9A_HUMAN]	5	2	3.5	13.47	17	4	2
Q7KZ85	Transcription elongation factor SPT6	SUPT6H	1	198.949	9606	2 - [SPT6H_HUMAN]	5	2	3.5	10.25	15	5	1
P11233	Ras-related protein Ral-A	RALA	1	23.552	9606	1 - [RALA_HUMAN]	5	2	3.5	54.37	20	5	1
Q13217	DnaJ homolog subfamily C member 3	DNAJC3	1	57.5442	9606	1 - [DNJC3_HUMAN]	5	2	3.5	47.82	35	13	1
O00429	Dynamin-1-like protein	DNM1L	1	81.8261	9606	2 - [DNM1L_HUMAN]	5	2	3.5	30.98	29	10	2
O94903	Pyridoxal phosphate homeostasis protein	PLPBP	1	30.3246	9606	1 - [PLPHP_HUMAN]	5	2	3.5	29.82	12	5	2
Q9P0I2	ER membrane protein complex subunit 3	EMC3	1	29.9324	9606	3 - [EMC3_HUMAN]	5	2	3.5	29.12	13	5	2
Q92769	Histone deacetylase 2	HDAC2	1	55.3288	9606	2 - [HDAC2_HUMAN]	5	2	3.5	28.89	27	8	2
O95470	Sphingosine-1-phosphate lyase 1	SGPL1	1	63.4827	9606	3 - [SGPL1_HUMAN]	5	2	3.5	28.35	24	9	2
Q9NRX4	14 kDa phosphohistidine phosphatase	PHPT1	1	13.8237	9606	1 - [PHP14_HUMAN]	5	2	3.5	25.6	12	3	1
Q99962	Endophilin-A1	SH3GL2	1	39.9371	9606	1 - [SH3G2_HUMAN]	5	2	3.5	23.01	17	4	2
P04632	Calpain small subunit 1	CAPNS1	1	28.2977	9606	1 - [CPNS1_HUMAN]	5	2	3.5	22.01	12	4	2
Q15555	Microtubule-associated protein RP/EB family member 2	MAPRE2	1	37.0082	9606	1 - [MARE2_HUMAN]	5	2	3.5	20.49	16	4	2
Q5TFE4	5'-nucleotidase domain-containing protein 1	NT5DC1	1	51.8119	9606	1 - [NT5D1_HUMAN]	5	2	3.5	20	18	5	2
Q14694	Ubiquitin carboxyl-terminal hydrolase 10	USP10	1	87.0798	9606	2 - [UBP10_HUMAN]	5	2	3.5	13.66	15	5	2
Q01433	AMP deaminase 2	AMPD2	1	100.624	9606	2 - [AMPD2_HUMAN]	5	2	3.5	13.2	15	5	2
O15020	Spectrin beta chain, non-erythrocytic 2	SPTBN2	1	271.157	9606	3 - [SPTN2_HUMAN]	5	2	3.5	12.8	41	14	2
Q96A65	Exocyst complex component 4	EXOC4	1	110.429	9606	1 - [EXOC4_HUMAN]	5	2	3.5	12.22	15	5	2
O43847	Nardilysin	NRDC	1	131.618	9606	3 - [NRDC_HUMAN]	5	2	3.5	10.95	13	5	2
O75694	Nuclear pore complex protein Nup155	NUP155	1	155.1	9606	1 - [NU155_HUMAN]	5	2	3.5	8.77	16	5	2
P47736	Rap1 GTPase-activating protein 1	RAP1GAP	1	73.3154	9606	2 - [RPGP1_HUMAN]	5	2	3.5	13.42	11	5	2
Q01082	Spectrin beta chain, non-erythrocytic 1	SPTBN1	1	274.439	9606	2 - [SPTB2_HUMAN]	3.57143	3.4	3.48571	38.62	156	48	17
P50395	Rab GDP dissociation inhibitor beta	GDI2	1	50.6309	9606	2 - [GDIB_HUMAN	3.90909	3	3.45455	74.38	133	31	15
P25786	Proteasome subunit alpha type-1	PSMA1	1	29.5369	9606	1 - [PSA1_HUMAN]	2.75	4	3.375	53.99	41	10	6
Q9NTJ3	Structural maintenance of chromosomes protein 4	SMC4	1	147.091	9606	2 - [SMC4_HUMAN]	4.75	2	3.375	27.64	59	18	6
P68400	Casein kinase II subunit alpha	CSNK2A1	1	45.1148	9606	1 - [CSK21_HUMAN]	2.75	4	3.375	48.34	38	11	4
P51858	Hepatoma-derived growth factor	HDGF	1	26.7719	9606	1 - [HDGF_HUMAN]	4.75	2	3.375	61.67	43	13	2
Q00341	Vigilin	HDLBP	1	141.368	9606	2 - [VIGLN_HUMAN]	2.07143	4.66667	3.36905	36.67	103	25	13
Q13813	Spectrin alpha chain, non-erythrocytic 1	SPTAN1	1	284.364	9606	3 - [SPTN1_HUMAN]	3.59091	3.11111	3.35101	47.01	236	67	25
P15880	40S ribosomal protein S2	RPS2	1	31.3046	9606	2 - [RS2_HUMAN]	2.66667	4	3.33333	38.57	38	7	4
Q9BUJ2	Heterogeneous nuclear ribonucleoprotein U-like protein 1	HNRNPUL1	1	95.6793	9606	2 - [HNRL1_HUMAN]	2.66667	4	3.33333	16.59	27	8	4
Q9Y490	Talin-1	TLN1	1	269.599	9606	3 - [TLN1_HUMAN]	2.95	3.66667	3.30833	35.46	181	48	21
Q9BZZ5	Apoptosis inhibitor 5	API5	1	58.9679	9606	3 - [API5_HUMAN]	2.6	4	3.3	29.2	48	11	7
Q99798	Aconitate hydratase, mitochondrial	ACO2	1	85.3719	9606	2 - [ACON_HUMAN]	2.33333	4.25	3.29167	46.03	95	18	11
P52209	6-phosphogluconate dehydrogenase, decarboxylating	PGD	1	53.106	9606	3 - [6PGD_HUMAN]	3.2	3.33333	3.26667	37.68	59	12	8
Q14974	Importin subunit beta-1	KPNB1	1	97.108	9606	2 - [IMB1_HUMAN]	2.5	4	3.25	39.27	112	20	12
Q53GQ0	Very-long-chain 3-oxoacyl-CoA reductase	HSD17B12	1	31.5465	9606	2 - [DHB12_HUMAN]	2	4.5	3.25	50.96	48	10	6
Q16181	Septin-7	SEPT7	1	50.648	9606	2 - [SEPT7_HUMAN]	2	4.5	3.25	45.08	53	13	7
Q96I24	Far upstream element-binding protein 3	FUBP3	1	61.6022	9606	2 - [FUBP3_HUMAN]	2.5	4	3.25	36.01	39	10	8
P52594	Arf-GAP domain and FG repeat-containing protein 1	AGFG1	1	58.2242	9606	2 - [AGFG1_HUMAN]	3.5	3	3.25	30.07	27	7	6
Q9NR45	Sialic acid synthase	NANS	1	40.2815	9606	2 - [SIAS_HUMAN]	4.5	2	3.25	43.45	28	8	4
Q13126	S-methyl-5'-thioadenosine phosphorylase	MTAP	1	31.2158	9606	2 - [MTAP_HUMAN]	2.5	4	3.25	50.88	35	7	4
Q9Y6B6	GTP-binding protein SAR1b	SAR1B	1	22.3955	9606	1 - [SAR1B_HUMAN]	2.5	4	3.25	40.91	20	4	3
P50570	Dynamin-2	DNM2	1	98.0032	9606	2 - [DYN2_HUMAN]	2.5	4	3.25	24.25	28	10	4
O15067	Phosphoribosylformylglycinamidine synthase	PFAS	1	144.643	9606	4 - [PUR4_HUMAN]	2.5	4	3.25	14.8	24	5	4
O43765	Small glutamine-rich tetratricopeptide repeat-containing protein alpha	SGTA	1	34.0417	9606	1 - [SGTA_HUMAN]	3.5	3	3.25	23.64	14	6	3
P61758	Prefoldin subunit 3	VBP1	1	22.6115	9606	4 - [PFD3_HUMAN]	3.5	3	3.25	53.3	20	7	3
Q8NBS9	Thioredoxin domain-containing protein 5	TXNDC5	1	47.5987	9606	2 - [TXND5_HUMAN]	3.5	3	3.25	32.87	26	6	3
Q15435	Protein phosphatase 1 regulatory subunit 7	PPP1R7	1	41.5385	9606	1 - [PP1R7_HUMAN]	4.5	2	3.25	36.67	25	9	2
Q16623	Syntaxin-1A	STX1A	1	33.0027	9606	1 - [STX1A_HUMAN]	4.5	2	3.25	32.99	23	8	2
Q9NSK0	Kinesin light chain 4	KLC4	1	68.5976	9606	3 - [KLC4_HUMAN]	4.5	2	3.25	21.16	22	9	2
O94973	AP-2 complex subunit alpha-2	AP2A2	1	103.895	9606	2 - [AP2A2_HUMAN]	4.5	2	3.25	21.09	22	8	2
Q93050	V-type proton ATPase 116 kDa subunit a isoform 1	ATP6V0A1	1	96.3501	9606	3 - [VPP1_HUMAN]	4.5	2	3.25	18.64	26	9	2
Q99536	Synaptic vesicle membrane protein VAT-1 homolog	VAT1	1	41.8934	9606	2 - [VAT1_HUMAN]	2.42857	4	3.21429	49.36	58	13	8
Q9Y230	RuvB-like 2	RUVBL2	1	51.1246	9606	3 - [RUVB2_HUMAN]	3.16667	3.25	3.20833	46.44	71	16	11
P05455	Lupus La protein	SSB	1	46.8082	9606	2 - [LA_HUMAN]	2.58333	3.75	3.16667	51.47	106	22	11
P29120	Neuroendocrine convertase 1	PCSK1	1	84.0993	9606	2 - [NEC1_HUMAN]	2.83333	3.5	3.16667	27.62	45	14	6
P51571	Translocon-associated protein subunit delta	SSR4	1	18.9866	9606	1 - [SSRD_HUMAN]	2.33333	4	3.16667	36.42	24	4	3
Q9BWF3	RNA-binding protein 4	RBM4	1	40.2887	9606	1 - [RBM4_HUMAN]	2.33333	4	3.16667	27.47	22	6	4
Q9HC38	Glyoxalase domain-containing protein 4	GLOD4	1	34.7713	9606	1 - [GLOD4_HUMAN]	3.33333	3	3.16667	46.96	27	7	3
P51572	B-cell receptor-associated protein 31	BCAP31	1	27.974	9606	3 - [BAP31_HUMAN]	3.33333	3	3.16667	44.31	32	9	3
P25685	DnaJ homolog subfamily B member 1	DNAJB1	1	38.0204	9606	4 - [DNJB1_HUMAN]	3.33333	3	3.16667	40.59	30	10	3
P46109	Crk-like protein	CRKL	1	33.7559	9606	1 - [CRKL_HUMAN]	3.33333	3	3.16667	36.63	27	7	2
Q12765	Secernin-1	SCRN1	1	46.3525	9606	2 - [SCRN1_HUMAN]	3.33333	3	3.16667	29.47	27	9	3
P53618	Coatomer subunit beta	COPB1	1	107.074	9606	3 - [COPB_HUMAN]	2.8	3.5	3.15	39.56	94	23	13
P24752	Acetyl-CoA acetyltransferase, mitochondrial	ACAT1	1	45.1706	9606	1 - [THIL_HUMAN]	2.8	3.5	3.15	37.7	43	11	6
Q9Y262	Eukaryotic translation initiation factor 3 subunit L	EIF3L	1	66.6844	9606	1 - [EIF3L_HUMAN]	3.2	3	3.1	41.13	52	14	6
Q16850	Lanosterol 14-alpha demethylase	CYP51A1	1	56.7695	9606	3 - [CP51A_HUMAN]	2.2	4	3.1	35.39	34	9	4
Q99459	Cell division cycle 5-like protein	CDC5L	1	92.1937	9606	2 - [CDC5L_HUMAN]	2.2	4	3.1	30.42	41	10	4
P16278	Beta-galactosidase	GLB1	1	76.0266	9606	2 - [BGAL_HUMAN]	2.2	4	3.1	28.8	39	10	4
P04062	Lysosomal acid glucosylceramidase	GBA	1	59.6782	9606	3 - [GLCM_HUMAN]	2.2	4	3.1	23.88	32	11	4
O43488	Aflatoxin B1 aldehyde reductase member 2	AKR7A2	1	39.5637	9606	3 - [ARK72_HUMAN]	2.66667	3.5	3.08333	24.23	34	6	5
O76094	Signal recognition particle subunit SRP72	SRP72	1	74.56	9606	3 - [SRP72_HUMAN]	2.16667	4	3.08333	31.59	38	13	4
P23634	Plasma membrane calcium-transporting ATPase 4	ATP2B4	1	137.833	9606	2 - [AT2B4_HUMAN]	2.14286	4	3.07143	20.71	56	14	7
P31150	Rab GDP dissociation inhibitor alpha	GDI1	1	50.5501	9606	2 - [GDIA_HUMAN]	3.09091	3	3.04545	69.57	112	29	12
P31930	Cytochrome b-c1 complex subunit 1, mitochondrial	UQCRC1	1	52.6124	9606	3 - [QCR1_HUMAN]	2.4	3.66667	3.03333	42.5	55	11	8
Q99426	Tubulin-folding cofactor B	TBCB	1	27.3085	9606	2 - [TBCB_HUMAN]	2	4	3	52.46	30	4	8
Q14108	Lysosome membrane protein 2	SCARB2	1	54.2555	9606	2 - [SCRB2_HUMAN]	2	4	3	27.62	43	8	6
P04080	Cystatin-B	CSTB	1	11.1326	9606	2 - [CYTB_HUMAN]	3	3	3	45.92	18	2	3
Q9H9B4	Sideroflexin-1	SFXN1	1	35.5963	9606	4 - [SFXN1_HUMAN]	4	2	3	39.13	31	7	4
O00264	Membrane-associated progesterone receptor component 1	PGRMC1	1	21.6578	9606	3 - [PGRC1_HUMAN]	3	3	3	57.95	24	4	4
P80303	Nucleobindin-2	NUCB2	1	50.1914	9606	3 - [NUCB2_HUMAN]	3	3	3	50.95	48	13	5
P63241	Eukaryotic translation initiation factor 5A-1	EIF5A	1	16.8214	9606	2 - [IF5A1_HUMAN]	3	3	3	44.81	42	7	5
Q15056	Eukaryotic translation initiation factor 4H	EIF4H	1	27.3684	9606	5 - [IF4H_HUMAN]	3	3	3	31.45	26	4	4
P20674	Cytochrome c oxidase subunit 5A, mitochondrial	COX5A	1	16.7517	9606	2 - [COX5A_HUMAN]	2	4	3	32	9	2	3
O43493	Trans-Golgi network integral membrane protein 2	TGOLN2	1	50.9883	9606	3 - [TGON2_HUMAN]	2	4	3	13.99	9	2	4
Q8IV36	Protein HID1	HID1	1	88.6885	9606	1 - [HID1_HUMAN]	2	4	3	10.91	9	2	4
Q7L0J3	Synaptic vesicle glycoprotein 2A	SV2A	1	82.6419	9606	1 - [SV2A_HUMAN]	2	4	3	5.66	11	2	4
Q9NUQ8	ATP-binding cassette sub-family F member 3	ABCF3	1	79.6952	9606	2 - [ABCF3_HUMAN]	2	4	3	5.36	10	2	2
P49006	MARCKS-related protein	MARCKSL1	1	19.5172	9606	2 - [MRP_HUMAN]	2	4	3	51.28	14	4	3
P49721	Proteasome subunit beta type-2	PSMB2	1	22.8217	9606	1 - [PSB2_HUMAN]	2	4	3	39.8	24	6	4
Q96P16	Regulation of nuclear pre-mRNA domain-containing protein 1A	RPRD1A	1	35.6976	9606	1 - [RPR1A_HUMAN]	2	4	3	39.1	23	4	4
Q9H115	Beta-soluble NSF attachment protein	NAPB	1	33.5355	9606	2 - [SNAB_HUMAN]	2	4	3	33.56	24	4	3
Q7Z434	Mitochondrial antiviral-signaling protein	MAVS	1	56.4931	9606	2 - [MAVS_HUMAN]	2	4	3	27.22	16	4	4
O94776	Metastasis-associated protein MTA2	MTA2	1	74.9757	9606	1 - [MTA2_HUMAN]	2	4	3	22.75	19	4	4
Q9H845	Acyl-CoA dehydrogenase family member 9, mitochondrial	ACAD9	1	68.7167	9606	1 - [ACAD9_HUMAN]	2	4	3	19	27	6	4
Q13596	Sorting nexin-1	SNX1	1	59.0331	9606	3 - [SNX1_HUMAN]	2	4	3	16.86	19	4	4
P11413	Glucose-6-phosphate 1-dehydrogenase	G6PD	1	59.219	9606	4 - [G6PD_HUMAN]	2	4	3	16.7	18	4	4
Q9UM54	Unconventional myosin-VI	MYO6	1	149.596	9606	4 - [MYO6_HUMAN]	2	4	3	15.61	26	6	4
P05166	Propionyl-CoA carboxylase beta chain, mitochondrial	PCCB	1	58.1788	9606	3 - [PCCB_HUMAN]	2	4	3	15.58	16	4	3
O75368	SH3 domain-binding glutamic acid-rich-like protein	SH3BGRL	1	12.7664	9606	1 - [SH3L1_HUMAN]	3	3	3	41.23	8	3	3
Q8WW59	SPRY domain-containing protein 4	SPRYD4	1	23.114	9606	2 - [SPRY4_HUMAN]	3	3	3	28.02	13	3	3
O96005	Cleft lip and palate transmembrane protein 1	CLPTM1	1	76.0485	9606	1 - [CLPT1_HUMAN]	3	3	3	10.61	13	3	3
P61163	Alpha-centractin	ACTR1A	1	42.5869	9606	1 - [ACTZ_HUMAN]	3	3	3	43.88	38	10	3
O95336	6-phosphogluconolactonase	PGLS	1	27.5296	9606	2 - [6PGL_HUMAN]	3	3	3	43.8	16	6	3
Q9Y2V2	Calcium-regulated heat-stable protein 1	CARHSP1	1	15.882	9606	2 - [CHSP1_HUMAN]	3	3	3	42.86	20	4	2
Q9GZT3	SRA stem-loop-interacting RNA-binding protein, mitochondrial	SLIRP	1	12.3414	9606	1 - [SLIRP_HUMAN]	3	3	3	42.2	14	2	2
Q13573	SNW domain-containing protein 1	SNW1	1	61.4565	9606	1 - [SNW1_HUMAN]	3	3	3	30.04	24	6	3
P62495	Eukaryotic peptide chain release factor subunit 1	ETF1	1	49.0002	9606	3 - [ERF1_HUMAN]	3	3	3	29.52	33	8	3
P08195	4F2 cell-surface antigen heavy chain	SLC3A2	1	67.9517	9606	3 - [4F2_HUMAN]	3	3	3	28.25	28	9	3
P24593	Insulin-like growth factor-binding protein 5	IGFBP5	1	30.55	9606	1 - [IBP5_HUMAN]	3	3	3	19.85	16	4	2
O00767	Acyl-CoA desaturase	SCD	1	41.4961	9606	2 - [ACOD_HUMAN]	3	3	3	19.22	14	3	3
O43602	Neuronal migration protein doublecortin	DCX	1	40.5483	9606	4 - [DCX_HUMAN]	3	3	3	17.81	11	3	3
Q9H9A6	Leucine-rich repeat-containing protein 40	LRRC40	1	68.2071	9606	1 - [LRC40_HUMAN]	3	3	3	17.61	11	3	3
Q96IJ6	Mannose-1-phosphate guanyltransferase alpha	GMPPA	1	46.2621	9606	1 - [GMPPA_HUMAN]	3	3	3	17.38	16	3	3
Q92925	SWI/SNF-related matrix-associated actin-dependent regulator of chromatin subfamily D member 2	SMARCD2	1	58.8836	9606	3 - [SMRD2_HUMAN]	3	3	3	17.14	19	5	3
P50579	Methionine aminopeptidase 2	METAP2	1	52.8581	9606	1 - [MAP2_HUMAN]	3	3	3	14.02	11	3	2
Q92544	Transmembrane 9 superfamily member 4	TM9SF4	1	74.4697	9606	2 - [TM9S4_HUMAN]	3	3	3	13.24	11	3	3
Q13555	Calcium/calmodulin-dependent protein kinase type II subunit gamma	CAMK2G	1	62.5677	9606	4 - [KCC2G_HUMAN]	3	3	3	10.75	17	5	2
P26358	DNA (cytosine-5)-methyltransferase 1	DNMT1	1	183.05	9606	2 - [DNMT1_HUMAN]	3	3	3	9.47	19	6	3
P52434	DNA-directed RNA polymerases I, II, and III subunit RPABC3	POLR2H	1	17.1324	9606	4 - [RPAB3_HUMAN]	4	2	3	46.67	13	4	2
Q9Y696	Chloride intracellular channel protein 4	CLIC4	1	28.7537	9606	4 - [CLIC4_HUMAN]	4	2	3	38.34	11	4	2
Q969E4	Transcription elongation factor A protein-like 3	TCEAL3	1	22.4886	9606	1 - [TCAL3_HUMAN]	4	2	3	35	10	4	1
Q13277	Syntaxin-3	STX3	1	33.1344	9606	3 - [STX3_HUMAN]	4	2	3	26.3	10	4	2
Q16134	Electron transfer flavoprotein-ubiquinone oxidoreductase, mitochondrial	ETFDH	1	68.4519	9606	2 - [ETFD_HUMAN]	4	2	3	13.45	10	4	2
P18031	Tyrosine-protein phosphatase non-receptor type 1	PTPN1	1	49.9348	9606	1 - [PTN1_HUMAN]	4	2	3	14.71	10	4	2
Q9BY67	Cell adhesion molecule 1	CADM1	1	94.5152	9606	2 - [CADM1_HUMAN]	4	2	3	13.12	10	3	2
Q8TF65	PDZ domain-containing protein GIPC2	GIPC2	1	34.333	9606	1 - [GIPC2_HUMAN]	4	2	3	21.9	10	4	2
Q6P1J9	Parafibromin	CDC73	1	60.5391	9606	1 - [CDC73_HUMAN]	4	2	3	17.14	10	4	2
Q9UNN5	FAS-associated factor 1	FAF1	1	73.9076	9606	2 - [FAF1_HUMAN]	4	2	3	14.62	10	4	2
P50336	Protoporphyrinogen oxidase	PPOX	1	50.7337	9606	1 - [PPOX_HUMAN]	4	2	3	12.37	10	4	2
Q9Y5L0	Transportin-3	TNPO3	1	104.136	9606	3 - [TNPO3_HUMAN]	4	2	3	7.91	11	4	2
Q86TB9	Protein PAT1 homolog 1	PATL1	1	86.7956	9606	2 - [PATL1_HUMAN]	4	2	3	6.75	10	4	2
P46926	Glucosamine-6-phosphate isomerase 1	GNPDA1	1	32.6476	9606	1 - [GNPI1_HUMAN]	4	2	3	46.02	24	6	2
P08579	U2 small nuclear ribonucleoprotein B''	SNRPB2	1	25.4701	9606	1 - [RU2B_HUMAN]	4	2	3	39.56	18	7	2
P32969	60S ribosomal protein L9	RPL9	1	21.8498	9606	1 - [RL9_HUMAN]	4	2	3	38.54	17	4	2
Q9H857	5'-nucleotidase domain-containing protein 2	NT5DC2	1	60.6797	9606	1 - [NT5D2_HUMAN]	4	2	3	36.15	22	8	2
O75489	NADH dehydrogenase [ubiquinone] iron-sulfur protein 3, mitochondrial	NDUFS3	1	30.2227	9606	1 - [NDUS3_HUMAN]	4	2	3	35.98	18	8	2
A0A0B4J2D5	Glutamine amidotransferase-like class 1 domain-containing protein 3B, mitochondrial	GATD3B	1	28.1247	9606	1 - [GAL3B_HUMAN]	4	2	3	33.58	14	4	2
Q9NTJ5	Phosphatidylinositide phosphatase SAC1	SACM1L	1	66.924	9606	2 - [SAC1_HUMAN]	4	2	3	31.18	26	8	2
P55036	26S proteasome non-ATPase regulatory subunit 4	PSMD4	1	40.7112	9606	1 - [PSMD4_HUMAN]	4	2	3	28.91	23	7	2
P61221	ATP-binding cassette sub-family E member 1	ABCE1	1	67.271	9606	1 - [ABCE1_HUMAN]	4	2	3	28.55	25	8	2
Q8TB36	Ganglioside-induced differentiation-associated protein 1	GDAP1	1	41.3196	9606	3 - [GDAP1_HUMAN]	4	2	3	28.21	19	7	2
Q9UI12	V-type proton ATPase subunit H	ATP6V1H	1	55.8471	9606	1 - [VATH_HUMAN]	4	2	3	28.16	21	8	2
Q9Y570	Protein phosphatase methylesterase 1	PPME1	1	42.2882	9606	3 - [PPME1_HUMAN]	4	2	3	26.94	15	4	2
Q9NRN7	L-aminoadipate-semialdehyde dehydrogenase-phosphopantetheinyl transferase	AASDHPPT	1	35.7531	9606	2 - [ADPPT_HUMAN]	4	2	3	23.95	16	4	1
Q9NRF8	CTP synthase 2	CTPS2	1	65.6358	9606	1 - [PYRG2_HUMAN]	4	2	3	23.38	21	8	2
P31153	S-adenosylmethionine synthase isoform type-2	MAT2A	1	43.6333	9606	1 - [METK2_HUMAN]	4	2	3	20.25	11	4	2
P18615	Negative elongation factor E	NELFE	1	43.2137	9606	3 - [NELFE_HUMAN]	4	2	3	18.16	14	4	2
Q13492	Phosphatidylinositol-binding clathrin assembly protein	PICALM	1	70.71	9606	2 - [PICAL_HUMAN]	4	2	3	17.64	15	4	2
Q9GZT8	NIF3-like protein 1	NIF3L1	1	41.9415	9606	2 - [NIF3L_HUMAN]	4	2	3	17.24	10	4	2
Q96KA5	Cleft lip and palate transmembrane protein 1-like protein	CLPTM1L	1	62.189	9606	1 - [CLP1L_HUMAN]	4	2	3	13.75	13	4	2
Q99615	DnaJ homolog subfamily C member 7	DNAJC7	1	56.4047	9606	2 - [DNJC7_HUMAN]	4	2	3	12.75	11	4	2
O95573	Long-chain-fatty-acid--CoA ligase 3	ACSL3	1	80.3683	9606	3 - [ACSL3_HUMAN]	4	2	3	12.22	15	4	2
Q99523	Sortilin	SORT1	1	92.0095	9606	3 - [SORT_HUMAN]	4	2	3	10.83	16	4	2
P51531	Probable global transcription activator SNF2L2	SMARCA2	1	181.166	9606	2 - [SMCA2_HUMAN]	4	2	3	9.06	24	7	2
O14497	AT-rich interactive domain-containing protein 1A	ARID1A	1	241.892	9606	3 - [ARI1A_HUMAN]	4	2	3	6.35	15	4	2
Q5JRA6	Transport and Golgi organization protein 1 homolog	MIA3	1	213.57	9606	1 - [TGO1_HUMAN]	4	2	3	5.87	12	4	2
P83916	Chromobox protein homolog 1	CBX1	1	21.4046	9606	1 - [CBX1_HUMAN]	4	2	3	33.51	10	4	1
O15294	UDP-N-acetylglucosamine--peptide N-acetylglucosaminyltransferase 110 kDa subunit	OGT	1	116.85	9606	3 - [OGT1_HUMAN]	4	2	3	8.32	10	4	2
Q8TD19	Serine/threonine-protein kinase Nek9	NEK9	1	107.1	9606	2 - [NEK9_HUMAN]	4	2	3	7.46	9	4	2
Q9BRJ7	Tudor-interacting repair regulator protein	NUDT16L1	1	23.3232	9606	1 - [TIRR_HUMAN]	4	2	3	19.91	10	3	2
P67812	Signal peptidase complex catalytic subunit SEC11A	SEC11A	1	20.6121	9606	1 - [SC11A_HUMAN]	4	2	3	16.2	12	4	2
Q99829	Copine-1	CPNE1	1	59.0215	9606	1 - [CPNE1_HUMAN]	4	2	3	13.22	13	4	2
C9J798	Ras GTPase-activating protein 4B	RASA4B	1	90.3496	9606	2 - [RAS4B_HUMAN]	4	2	3	10.83	11	4	2
Q12797	Aspartyl/asparaginyl beta-hydroxylase	ASPH	1	85.8095	9606	3 - [ASPH_HUMAN]	4	2	3	9.37	13	3	2
P48643	T-complex protein 1 subunit epsilon	CCT5	1	59.6328	9606	1 - [TCPE_HUMAN]	2.55556	3.4	2.97778	50.46	106	19	14
P49755	Transmembrane emp24 domain-containing protein 10	TMED10	1	24.96	9606	2 - [TMEDA_HUMAN]	2.2	3.66667	2.93333	38.81	47	8	7
P22392	Nucleoside diphosphate kinase B	NME2	1	17.2869	9606	1 - [NDKB_HUMAN]	2.85714	3	2.92857	72.37	73	10	6
Q9BXP5	Serrate RNA effector molecule homolog	SRRT	1	100.604	9606	1 - [SRRT_HUMAN]	2.33333	3.5	2.91667	21.12	36	6	6
O95347	Structural maintenance of chromosomes protein 2	SMC2	1	135.572	9606	2 - [SMC2_HUMAN]	2.11111	3.66667	2.88889	30.41	74	17	11
P42704	Leucine-rich PPR motif-containing protein, mitochondrial	LRPPRC	1	157.805	9606	3 - [LPPRC_HUMAN]	2.25	3.5	2.875	43.62	158	38	19
P28482	Mitogen-activated protein kinase 1	MAPK1	1	41.3632	9606	3 - [MK01_HUMAN]	2.75	3	2.875	39.17	36	10	6
P31939	Bifunctional purine biosynthesis protein PURH	ATIC	1	64.5753	9606	3 - [PUR9_HUMAN]	2.07143	3.66667	2.86905	54.73	98	23	8
Q13435	Splicing factor 3B subunit 2	SF3B2	1	100.165	9606	2 - [SF3B2_HUMAN]	2.71429	3	2.85714	32.18	55	19	6
P39656	Dolichyl-diphosphooligosaccharide--protein glycosyltransferase 48 kDa subunit	DDOST	1	50.769	9606	4 - [OST48_HUMAN]	3.2	2.5	2.85	57.02	68	15	10
O94925	Glutaminase kidney isoform, mitochondrial	GLS	1	73.4139	9606	1 - [GLSK_HUMAN]	2	3.66667	2.83333	30.94	58	12	9
P54578	Ubiquitin carboxyl-terminal hydrolase 14	USP14	1	56.033	9606	3 - [UBP14_HUMAN]	2.66667	3	2.83333	38.26	48	15	5
P26885	Peptidyl-prolyl cis-trans isomerase FKBP2	FKBP2	1	15.6393	9606	2 - [FKBP2_HUMAN]	2.66667	3	2.83333	47.89	25	6	3
Q92905	COP9 signalosome complex subunit 5	COPS5	1	37.5547	9606	4 - [CSN5_HUMAN]	2.66667	3	2.83333	40.72	23	8	3
Q9UBE0	SUMO-activating enzyme subunit 1	SAE1	1	38.4256	9606	1 - [SAE1_HUMAN]	2.66667	3	2.83333	36.13	25	8	3
O96019	Actin-like protein 6A	ACTL6A	1	47.4303	9606	1 - [ACL6A_HUMAN]	3.66667	2	2.83333	39.86	27	10	2
Q96RP9	Elongation factor G, mitochondrial	GFM1	1	83.4184	9606	2 - [EFGM_HUMAN]	3.66667	2	2.83333	17.98	26	9	2
P11137	Microtubule-associated protein 2	MAP2	1	199.404	9606	4 - [MTAP2_HUMAN]	3.66667	2	2.83333	10.45	26	11	2
P33991	DNA replication licensing factor MCM4	MCM4	1	96.4976	9606	5 - [MCM4_HUMAN]	2.35714	3.25	2.80357	44.38	114	27	13
O75396	Vesicle-trafficking protein SEC22b	SEC22B	1	24.5775	9606	4 - [SC22B_HUMAN]	2.6	3	2.8	60.47	56	10	8
Q92598	Heat shock protein 105 kDa	HSPH1	1	96.8037	9606	1 - [HS105_HUMAN]	2.88889	2.66667	2.77778	38	77	21	7
O75347	Tubulin-specific chaperone A	TBCA	1	12.8467	9606	3 - [TBCA_HUMAN]	2.2	3.33333	2.76667	47.22	43	8	7
P12814	Alpha-actinin-1	ACTN1	1	102.993	9606	2 - [ACTN1_HUMAN]	3.1	2.4	2.75	50.9	128	31	12
P62834	Ras-related protein Rap-1A	RAP1A	1	20.9737	9606	1 - [RAP1A_HUMAN]	2	3.5	2.75	61.96	39	9	6
P52701	DNA mismatch repair protein Msh6	MSH6	1	152.689	9606	2 - [MSH6_HUMAN]	2	3.5	2.75	25.15	58	15	7
P39019	40S ribosomal protein S19	RPS19	1	16.0505	9606	2 - [RS19_HUMAN]	3	2.5	2.75	60.69	35	9	4
Q13907	Isopentenyl-diphosphate Delta-isomerase 1	IDI1	1	26.3025	9606	2 - [IDI1_HUMAN]	2.5	3	2.75	51.98	33	7	3
O94760	N(G),N(G)-dimethylarginine dimethylaminohydrolase 1	DDAH1	1	31.1019	9606	3 - [DDAH1_HUMAN]	2.5	3	2.75	38.6	29	9	3
P09488	Glutathione S-transferase Mu 1	GSTM1	1	25.6951	9606	3 - [GSTM1_HUMAN]	2.5	3	2.75	29.82	19	5	3
O43237	Cytoplasmic dynein 1 light intermediate chain 2	DYNC1LI2	1	54.0655	9606	1 - [DC1L2_HUMAN]	2.5	3	2.75	24.39	21	5	3
P27635	60S ribosomal protein L10	RPL10	1	24.5879	9606	4 - [RL10_HUMAN]	2.5	3	2.75	23.83	17	4	3
Q9UBB4	Ataxin-10	ATXN10	1	53.4548	9606	1 - [ATX10_HUMAN]	2.5	3	2.75	18.74	16	5	3
Q92575	UBX domain-containing protein 4	UBXN4	1	56.7427	9606	2 - [UBXN4_HUMAN]	2.5	3	2.75	17.13	20	4	3
Q9UGP8	Translocation protein SEC63 homolog	SEC63	1	87.9416	9606	2 - [SEC63_HUMAN]	2.5	3	2.75	16.18	15	5	3
Q9BT22	Chitobiosyldiphosphodolichol beta-mannosyltransferase	ALG1	1	52.4839	9606	2 - [ALG1_HUMAN]	2.5	3	2.75	12.5	16	4	2
P04150	Glucocorticoid receptor	NR3C1	1	85.6046	9606	1 - [GCR_HUMAN]	2.5	3	2.75	12.23	13	4	3
Q08945	FACT complex subunit SSRP1	SSRP1	1	81.0244	9606	1 - [SSRP1_HUMAN]	2.5	3	2.75	11.57	15	5	3
P23258	Tubulin gamma-1 chain	TUBG1	1	51.1378	9606	2 - [TBG1_HUMAN]	3.5	2	2.75	32.59	18	7	2
Q13564	NEDD8-activating enzyme E1 regulatory subunit	NAE1	1	60.2086	9606	1 - [ULA1_HUMAN]	3.5	2	2.75	28.09	23	7	2
Q08J23	tRNA (cytosine(34)-C(5))-methyltransferase	NSUN2	1	86.4158	9606	2 - [NSUN2_HUMAN]	3.5	2	2.75	19.69	22	7	2
Q8WYA6	Beta-catenin-like protein 1	CTNNBL1	1	65.1321	9606	1 - [CTBL1_HUMAN]	3.5	2	2.75	15.81	19	7	2
Q9HCS7	Pre-mRNA-splicing factor SYF1	XAB2	1	99.9464	9606	2 - [SYF1_HUMAN]	3.5	2	2.75	15.09	21	7	2
Q14160	Protein scribble homolog	SCRIB	1	174.778	9606	4 - [SCRIB_HUMAN]	3.5	2	2.75	9.63	16	7	2
Q15393	Splicing factor 3B subunit 3	SF3B3	1	135.492	9606	4 - [SF3B3_HUMAN]	3	2.33333	2.66667	28.35	66	17	6
Q9H2M9	Rab3 GTPase-activating protein non-catalytic subunit	RAB3GAP2	1	155.886	9606	1 - [RBGPR_HUMAN]	3	2.33333	2.66667	14.43	44	11	6
Q15181	Inorganic pyrophosphatase	PPA1	1	32.6392	9606	2 - [IPYR_HUMAN]	3.33333	2	2.66667	50.87	32	8	3
P17858	ATP-dependent 6-phosphofructokinase, liver type	PFKL	1	84.9642	9606	6 - [PFKAL_HUMAN]	3.33333	2	2.66667	23.08	36	8	4
P56545	C-terminal-binding protein 2	CTBP2	1	48.9141	9606	1 - [CTBP2_HUMAN]	2.33333	3	2.66667	27.87	24	6	3
P30566	Adenylosuccinate lyase	ADSL	1	54.854	9606	2 - [PUR8_HUMAN]	2.33333	3	2.66667	27.07	27	6	3
O14929	Histone acetyltransferase type B catalytic subunit	HAT1	1	49.4808	9606	1 - [HAT1_HUMAN]	2.33333	3	2.66667	26.97	22	6	2
P11216	Glycogen phosphorylase, brain form	PYGB	1	96.6345	9606	5 - [PYGB_HUMAN]	2.33333	3	2.66667	16.49	26	6	3
P68036	Ubiquitin-conjugating enzyme E2 L3	UBE2L3	1	17.8502	9606	1 - [UB2L3_HUMAN]	3.33333	2	2.66667	63.64	27	6	2
Q15046	Lysine--tRNA ligase	KARS	1	68.0046	9606	3 - [SYK_HUMAN]	3.33333	2	2.66667	22.61	28	10	2
Q9Y520	Protein PRRC2C	PRRC2C	1	316.718	9606	4 - [PRC2C_HUMAN]	3.33333	2	2.66667	6.42	23	9	2
Q15084	Protein disulfide-isomerase A6	PDIA6	1	48.0913	9606	1 - [PDIA6_HUMAN]	2.3	3	2.65	55	76	18	8
P14314	Glucosidase 2 subunit beta	PRKCSH	1	59.3878	9606	2 - [GLU2B_HUMAN]	3.28571	2	2.64286	35.98	75	17	9
P34932	Heat shock 70 kDa protein 4	HSPA4	1	94.2712	9606	4 - [HSP74_HUMAN]	2	3.25	2.625	54.4	129	30	12
P20711	Aromatic-L-amino-acid decarboxylase	DDC	1	53.8913	9606	2 - [DDC_HUMAN]	3	2.25	2.625	37.92	46	10	6
P28161	Glutathione S-transferase Mu 2	GSTM2	1	25.728	9606	2 - [GSTM2_HUMAN]	2	3.25	2.625	48.62	34	10	3
Q5T4S7	E3 ubiquitin-protein ligase UBR4	UBR4	1	573.476	9606	1 - [UBR4_HUMAN]	3.25	2	2.625	6.35	33	13	2
Q6SZW1	Sterile alpha and TIR motif-containing protein 1	SARM1	1	79.3382	9606	1 - [SARM1_HUMAN]	2.2	3	2.6	23.07	30	9	3
Q13409	Cytoplasmic dynein 1 intermediate chain 2	DYNC1I2	1	71.4121	9606	3 - [DC1I2_HUMAN]	2.5	2.66667	2.58333	27.9	41	9	7
Q6NVY1	3-hydroxyisobutyryl-CoA hydrolase, mitochondrial	HIBCH	1	43.4544	9606	2 - [HIBCH_HUMAN]	2.66667	2.5	2.58333	28.76	31	7	5
Q13098	COP9 signalosome complex subunit 1	GPS1	1	55.5012	9606	4 - [CSN1_HUMAN]	2.66667	2.5	2.58333	24.44	27	8	4
P23368	NAD-dependent malic enzyme, mitochondrial	ME2	1	65.4018	9606	1 - [MAOM_HUMAN]	2.66667	2.5	2.58333	20.21	29	7	4
P15531	Nucleoside diphosphate kinase A	NME1	1	17.1377	9606	1 - [NDKA_HUMAN]	2	3	2.5	59.87	71	10	5
Q9BWD1	Acetyl-CoA acetyltransferase, cytosolic	ACAT2	1	41.3244	9606	2 - [THIC_HUMAN]	2.5	2.5	2.5	44.84	69	12	7
Q9Y265	RuvB-like 1	RUVBL1	1	50.1963	9606	1 - [RUVB1_HUMAN]	2	3	2.5	49.34	61	14	9
Q96KP4	Cytosolic non-specific dipeptidase	CNDP2	1	52.8449	9606	2 - [CNDP2_HUMAN]	2.66667	2.33333	2.5	44.42	55	14	6
Q13363	C-terminal-binding protein 1	CTBP1	1	47.5055	9606	2 - [CTBP1_HUMAN]	3	2	2.5	22.5	29	6	6
P63220	40S ribosomal protein S21	RPS21	1	9.10557	9606	1 - [RS21_HUMAN]	2.5	2.5	2.5	33.73	22	2	3
P46783	40S ribosomal protein S10	RPS10	1	18.8859	9606	1 - [RS10_HUMAN]	2.5	2.5	2.5	31.52	37	6	4
P14174	Macrophage migration inhibitory factor	MIF	1	12.4682	9606	4 - [MIF_HUMAN]	2.5	2.5	2.5	60.87	23	4	2
Q06210	Glutamine--fructose-6-phosphate aminotransferase [isomerizing] 1	GFPT1	1	78.7563	9606	3 - [GFPT1_HUMAN]	3	2	2.5	25.61	25	6	4
Q86Y82	Syntaxin-12	STX12	1	31.6223	9606	1 - [STX12_HUMAN]	2	3	2.5	23.55	8	2	3
P09972	Fructose-bisphosphate aldolase C	ALDOC	1	39.4312	9606	2 - [ALDOC_HUMAN]	2	3	2.5	13.74	13	2	3
Q8WXI9	Transcriptional repressor p66-beta	GATAD2B	1	65.22	9606	1 - [P66B_HUMAN]	2	3	2.5	10.46	11	2	3
Q9UFN0	Protein NipSnap homolog 3A	NIPSNAP3A	1	28.4485	9606	2 - [NPS3A_HUMAN]	2	3	2.5	56.28	35	7	2
P20340	Ras-related protein Rab-6A	RAB6A	1	23.5779	9606	3 - [RAB6A_HUMAN]	2	3	2.5	50	25	7	3
P43487	Ran-specific GTPase-activating protein	RANBP1	1	23.2956	9606	1 - [RANG_HUMAN]	2	3	2.5	38.81	18	5	3
P82979	SAP domain-containing ribonucleoprotein	SARNP	1	23.6564	9606	3 - [SARNP_HUMAN]	2	3	2.5	35.71	20	6	3
P49591	Serine--tRNA ligase, cytoplasmic	SARS	1	58.7401	9606	3 - [SYSC_HUMAN]	2	3	2.5	35.02	42	12	3
Q92643	GPI-anchor transamidase	PIGK	1	45.2227	9606	2 - [GPI8_HUMAN]	2	3	2.5	32.91	21	4	3
Q8WW12	PEST proteolytic signal-containing nuclear protein	PCNP	1	18.9134	9606	2 - [PCNP_HUMAN]	2	3	2.5	30.9	21	3	3
P52292	Importin subunit alpha-1	KPNA2	1	57.8259	9606	1 - [IMA1_HUMAN]	2	3	2.5	29.68	28	7	3
Q96C86	m7GpppX diphosphatase	DCPS	1	38.585	9606	2 - [DCPS_HUMAN]	2	3	2.5	25.82	13	4	3
P14927	Cytochrome b-c1 complex subunit 7	UQCRB	1	13.522	9606	2 - [QCR7_HUMAN]	2	3	2.5	25.23	11	2	2
Q6IBS0	Twinfilin-2	TWF2	1	39.5233	9606	2 - [TWF2_HUMAN]	2	3	2.5	24.07	16	2	3
P35249	Replication factor C subunit 4	RFC4	1	39.6569	9606	2 - [RFC4_HUMAN]	2	3	2.5	23.69	16	3	3
Q9UHY7	Enolase-phosphatase E1	ENOPH1	1	28.9145	9606	1 - [ENOPH_HUMAN]	2	3	2.5	22.61	20	5	3
Q9ULV4	Coronin-1C	CORO1C	1	53.2151	9606	1 - [COR1C_HUMAN]	2	3	2.5	19.41	23	6	3
O00391	Sulfhydryl oxidase 1	QSOX1	1	82.5255	9606	3 - [QSOX1_HUMAN]	2	3	2.5	19.41	34	9	3
P43307	Translocon-associated protein subunit alpha	SSR1	1	32.2153	9606	3 - [SSRA_HUMAN]	2	3	2.5	14.69	15	4	2
Q5SZQ8	CUGBP Elav-like family member 3	CELF3	1	50.5155	9606	1 - [CELF3_HUMAN]	2	3	2.5	13.98	12	2	3
Q9UBC2	Epidermal growth factor receptor substrate 15-like 1	EPS15L1	1	94.197	9606	1 - [EP15R_HUMAN]	2	3	2.5	13.19	18	4	3
P61421	V-type proton ATPase subunit d 1	ATP6V0D1	1	40.3032	9606	1 - [VA0D1_HUMAN]	2	3	2.5	13.11	16	3	3
Q96KR1	Zinc finger RNA-binding protein	ZFR	1	116.939	9606	2 - [ZFR_HUMAN]	2	3	2.5	9.5	19	4	3
P08962	CD63 antigen	CD63	1	25.6191	9606	2 - [CD63_HUMAN]	2	3	2.5	7.56	11	1	2
O14776	Transcription elongation regulator 1	TCERG1	1	123.823	9606	2 - [TCRG1_HUMAN]	2	3	2.5	7.01	16	4	3
Q00765	Receptor expression-enhancing protein 5	REEP5	1	21.479	9606	3 - [REEP5_HUMAN]	3	2	2.5	9.12	11	2	2
P53365	Arfaptin-2	ARFIP2	1	37.8324	9606	1 - [ARFP2_HUMAN]	3	2	2.5	11.11	8	3	2
P61601	Neurocalcin-delta	NCALD	1	22.2309	9606	2 - [NCALD_HUMAN]	3	2	2.5	17.1	6	3	2
Q9BXM9	FSD1-like protein	FSD1L	1	59.5407	9606	2 - [FSD1L_HUMAN]	3	2	2.5	9.81	7	3	2
Q00535	Cyclin-dependent-like kinase 5	CDK5	1	33.2832	9606	3 - [CDK5_HUMAN]	3	2	2.5	26.71	7	3	2
Q5H9L2	Transcription elongation factor A protein-like 5	TCEAL5	1	23.2929	9606	1 - [TCAL5_HUMAN]	3	2	2.5	33.98	10	3	1
Q96Q11	CCA tRNA nucleotidyltransferase 1, mitochondrial	TRNT1	1	50.0961	9606	2 - [TRNT1_HUMAN]	3	2	2.5	17.28	8	3	2
P50995	Annexin A11	ANXA11	1	54.3551	9606	1 - [ANX11_HUMAN]	3	2	2.5	11.29	7	3	2
P50213	Isocitrate dehydrogenase [NAD] subunit alpha, mitochondrial	IDH3A	1	39.5661	9606	1 - [IDH3A_HUMAN]	3	2	2.5	28.42	15	5	2
Q9Y4W6	AFG3-like protein 2	AFG3L2	1	88.5282	9606	2 - [AFG32_HUMAN]	3	2	2.5	13.55	9	3	2
Q8NBP7	Proprotein convertase subtilisin/kexin type 9	PCSK9	1	74.2391	9606	3 - [PCSK9_HUMAN]	3	2	2.5	10.4	8	3	2
Q96HY6	DDRGK domain-containing protein 1	DDRGK1	1	35.5895	9606	2 - [DDRGK_HUMAN]	3	2	2.5	22.93	11	3	2
Q13243	Serine/arginine-rich splicing factor 5	SRSF5	1	31.2453	9606	1 - [SRSF5_HUMAN]	3	2	2.5	22.43	13	2	2
P09110	3-ketoacyl-CoA thiolase, peroxisomal	ACAA1	1	44.2639	9606	2 - [THIK_HUMAN]	3	2	2.5	19.81	10	3	2
P19784	Casein kinase II subunit alpha'	CSNK2A2	1	41.1871	9606	1 - [CSK22_HUMAN]	3	2	2.5	18.86	12	3	2
P55010	Eukaryotic translation initiation factor 5	EIF5	1	49.1918	9606	2 - [IF5_HUMAN]	3	2	2.5	14.39	10	3	2
A6NDG6	Glycerol-3-phosphate phosphatase	PGP	1	33.9845	9606	1 - [PGP_HUMAN]	3	2	2.5	12.15	8	3	2
Q9UJW0	Dynactin subunit 4	DCTN4	1	52.3036	9606	1 - [DCTN4_HUMAN]	3	2	2.5	11.96	8	2	2
P07947	Tyrosine-protein kinase Yes	YES1	1	60.7625	9606	3 - [YES_HUMAN]	3	2	2.5	9.39	10	3	2
Q8IY17	Neuropathy target esterase	PNPLA6	1	150.859	9606	3 - [PLPL6_HUMAN]	3	2	2.5	6.91	10	3	2
P51784	Ubiquitin carboxyl-terminal hydrolase 11	USP11	1	109.747	9606	3 - [UBP11_HUMAN]	3	2	2.5	5.09	9	3	2
Q13526	Peptidyl-prolyl cis-trans isomerase NIMA-interacting 1	PIN1	1	18.232	9606	1 - [PIN1_HUMAN]	3	2	2.5	44.17	21	4	2
Q6DKJ4	Nucleoredoxin	NXN	1	48.3616	9606	2 - [NXN_HUMAN]	3	2	2.5	29.66	21	5	2
P46777	60S ribosomal protein L5	RPL5	1	34.3407	9606	3 - [RL5_HUMAN]	3	2	2.5	29.63	27	8	2
Q9NUQ9	Protein FAM49B	FAM49B	1	36.7246	9606	1 - [FA49B_HUMAN]	3	2	2.5	29.01	15	6	2
Q9UI30	Multifunctional methyltransferase subunit TRM112-like protein	TRMT112	1	14.1903	9606	1 - [TR112_HUMAN]	3	2	2.5	28	10	2	2
P21291	Cysteine and glycine-rich protein 1	CSRP1	1	20.5538	9606	3 - [CSRP1_HUMAN]	3	2	2.5	27.98	10	3	2
Q9NR46	Endophilin-B2	SH3GLB2	1	43.9466	9606	1 - [SHLB2_HUMAN]	3	2	2.5	27.85	20	6	2
P49441	Inositol polyphosphate 1-phosphatase	INPP1	1	43.9702	9606	1 - [INPP_HUMAN]	3	2	2.5	22.06	12	3	2
Q9Y383	Putative RNA-binding protein Luc7-like 2	LUC7L2	1	46.4856	9606	2 - [LC7L2_HUMAN]	3	2	2.5	21.17	21	3	2
Q6FI81	Anamorsin	CIAPIN1	1	33.5611	9606	2 - [CPIN1_HUMAN]	3	2	2.5	21.15	12	3	2
P05026	Sodium/potassium-transporting ATPase subunit beta-1	ATP1B1	1	35.0389	9606	1 - [AT1B1_HUMAN]	3	2	2.5	20.79	12	3	2
P61081	NEDD8-conjugating enzyme Ubc12	UBE2M	1	20.8866	9606	1 - [UBC12_HUMAN]	3	2	2.5	20.77	10	3	2
Q9UJA5	tRNA (adenine(58)-N(1))-methyltransferase non-catalytic subunit TRM6	TRMT6	1	55.7643	9606	1 - [TRM6_HUMAN]	3	2	2.5	20.12	12	3	2
A0AV96	RNA-binding protein 47	RBM47	1	64.0582	9606	2 - [RBM47_HUMAN]	3	2	2.5	18.72	17	4	2
P49959	Double-strand break repair protein MRE11	MRE11	1	80.5433	9606	3 - [MRE11_HUMAN]	3	2	2.5	16.1	22	9	2
Q16537	Serine/threonine-protein phosphatase 2A 56 kDa regulatory subunit epsilon isoform	PPP2R5E	1	54.6645	9606	1 - [2A5E_HUMAN]	3	2	2.5	15.63	13	3	2
P52888	Thimet oligopeptidase	THOP1	1	78.7895	9606	2 - [THOP1_HUMAN]	3	2	2.5	13.79	14	5	2
P31146	Coronin-1A	CORO1A	1	50.9938	9606	4 - [COR1A_HUMAN]	3	2	2.5	13.67	9	3	2
Q9BY42	Replication termination factor 2	RTF2	1	33.8652	9606	3 - [RTF2_HUMAN]	3	2	2.5	13.4	9	3	2
Q9Y2L1	Exosome complex exonuclease RRP44	DIS3	1	108.934	9606	2 - [RRP44_HUMAN]	3	2	2.5	11.06	14	3	2
Q7Z4S6	Kinesin-like protein KIF21A	KIF21A	1	187.063	9606	2 - [KI21A_HUMAN]	3	2	2.5	5.56	11	3	2
Q9H2U1	ATP-dependent DNA/RNA helicase DHX36	DHX36	1	114.688	9606	2 - [DHX36_HUMAN]	3	2	2.5	3.87	9	3	2
P28074	Proteasome subunit beta type-5	PSMB5	1	28.4622	9606	3 - [PSB5_HUMAN]	2.75	2.2	2.475	45.63	58	9	8
P49257	Protein ERGIC-53	LMAN1	1	57.513	9606	2 - [LMAN1_HUMAN]	2.4	2.5	2.45	32.55	46	10	5
Q07955	Serine/arginine-rich splicing factor 1	SRSF1	1	27.7278	9606	2 - [SRSF1_HUMAN]	2.66667	2.2	2.43333	44.76	62	7	7
Q15637	Splicing factor 1	SF1	1	68.2859	9606	4 - [SF01_HUMAN]	2.66667	2.2	2.43333	19.87	20	6	2
Q13724	Mannosyl-oligosaccharide glucosidase	MOGS	1	91.8606	9606	5 - [MOGS_HUMAN]	2.8	2	2.4	24.97	33	13	2
Q9UJ70	N-acetyl-D-glucosamine kinase	NAGK	1	37.3519	9606	4 - [NAGK_HUMAN]	2.8	2	2.4	39.83	26	8	2
Q13423	NAD(P) transhydrogenase, mitochondrial	NNT	1	113.823	9606	3 - [NNTM_HUMAN]	2.77778	2	2.38889	32.41	87	19	7
Q99613	Eukaryotic translation initiation factor 3 subunit C	EIF3C	1	105.278	9606	1 - [EIF3C_HUMAN]	2.25	2.5	2.375	18.62	49	8	9
P62277	40S ribosomal protein S13	RPS13	1	17.2117	9606	2 - [RS13_HUMAN]	2.33333	2.33333	2.33333	46.36	35	6	6
P11172	Uridine 5'-monophosphate synthase	UMPS	1	52.1886	9606	1 - [UMPS_HUMAN]	2.66667	2	2.33333	22.71	24	6	2
Q9NQW7	Xaa-Pro aminopeptidase 1	XPNPEP1	1	69.8732	9606	3 - [XPP1_HUMAN]	2.66667	2	2.33333	18.94	23	7	2
Q10567	AP-1 complex subunit beta-1	AP1B1	1	104.57	9606	2 - [AP1B1_HUMAN]	2.25	2.33333	2.29167	26.34	61	16	7
O14745	Na(+)/H(+) exchange regulatory cofactor NHE-RF1	SLC9A3R1	1	38.8446	9606	4 - [NHRF1_HUMAN]	2.57143	2	2.28571	52.23	70	15	11
P22314	Ubiquitin-like modifier-activating enzyme 1	UBA1	1	117.774	9606	3 - [UBA1_HUMAN]	2.04762	2.5	2.27381	43.01	176	32	18
P51659	Peroxisomal multifunctional enzyme type 2	HSD17B4	1	79.6363	9606	3 - [DHB4_HUMAN]	2	2.5	2.25	34.1	57	14	9
P54289	Voltage-dependent calcium channel subunit alpha-2/delta-1	CACNA2D1	1	124.49	9606	3 - [CA2D1_HUMAN]	2.5	2	2.25	25.84	57	17	6
Q96FW1	Ubiquitin thioesterase OTUB1	OTUB1	1	31.2644	9606	2 - [OTUB1_HUMAN]	2	2.5	2.25	42.44	33	7	5
P11177	Pyruvate dehydrogenase E1 component subunit beta, mitochondrial	PDHB	1	39.208	9606	3 - [ODPB_HUMAN]	2	2.5	2.25	39.28	43	9	5
P13073	Cytochrome c oxidase subunit 4 isoform 1, mitochondrial	COX4I1	1	19.564	9606	1 - [COX41_HUMAN]	2.5	2	2.25	37.87	21	4	3
P41091	Eukaryotic translation initiation factor 2 subunit 3	EIF2S3	1	51.0772	9606	3 - [IF2G_HUMAN]	2.5	2	2.25	24.79	27	5	3
P53680	AP-2 complex subunit sigma	AP2S1	1	17.0067	9606	2 - [AP2S1_HUMAN]	2.5	2	2.25	27.46	12	4	2
P61923	Coatomer subunit zeta-1	COPZ1	1	20.1855	9606	1 - [COPZ1_HUMAN]	2.5	2	2.25	33.9	15	3	2
O60493	Sorting nexin-3	SNX3	1	18.7508	9606	3 - [SNX3_HUMAN]	2.5	2	2.25	28.4	14	5	2
P67775	Serine/threonine-protein phosphatase 2A catalytic subunit alpha isoform	PPP2CA	1	35.5714	9606	1 - [PP2AA_HUMAN]	2.5	2	2.25	27.83	18	5	2
P06865	Beta-hexosaminidase subunit alpha	HEXA	1	60.6643	9606	2 - [HEXA_HUMAN]	2.5	2	2.25	25.71	27	10	2
Q9UGI8	Testin	TES	1	47.9639	9606	1 - [TES_HUMAN]	2.5	2	2.25	22.57	16	5	1
Q9UHD1	Cysteine and histidine-rich domain-containing protein 1	CHORDC1	1	37.4656	9606	2 - [CHRD1_HUMAN]	2.5	2	2.25	21.69	15	4	2
O43172	U4/U6 small nuclear ribonucleoprotein Prp4	PRPF4	1	58.4124	9606	2 - [PRP4_HUMAN]	2.5	2	2.25	19.73	17	5	2
O43795	Unconventional myosin-Ib	MYO1B	1	131.902	9606	3 - [MYO1B_HUMAN]	2.5	2	2.25	18.22	30	10	2
P37268	Squalene synthase	FDFT1	1	48.0842	9606	1 - [FDFT_HUMAN]	2.5	2	2.25	17.51	15	4	2
Q8N1G4	Leucine-rich repeat-containing protein 47	LRRC47	1	63.4337	9606	1 - [LRC47_HUMAN]	2.5	2	2.25	12.69	15	5	2
Q8NI27	THO complex subunit 2	THOC2	1	182.659	9606	2 - [THOC2_HUMAN]	2.5	2	2.25	4.65	15	5	2
P48637	Glutathione synthetase	GSS	1	52.3523	9606	1 - [GSHB_HUMAN]	2.14286	2.33333	2.2381	45.57	60	13	7
Q96AE4	Far upstream element-binding protein 1	FUBP1	1	67.5185	9606	3 - [FUBP1_HUMAN]	2.18182	2.16667	2.17424	43.94	87	21	12
Q9BPW8	Protein NipSnap homolog 1	NIPSNAP1	1	33.2888	9606	1 - [NIPS1_HUMAN]	2.33333	2	2.16667	36.27	26	6	3
Q9BZJ0	Crooked neck-like protein 1	CRNKL1	1	100.389	9606	4 - [CRNL1_HUMAN]	2.33333	2	2.16667	15.57	18	7	2
Q9UL25	Ras-related protein Rab-21	RAB21	1	24.3323	9606	3 - [RAB21_HUMAN]	2.33333	2	2.16667	40.89	20	7	2
Q9NRW1	Ras-related protein Rab-6B	RAB6B	1	23.4469	9606	1 - [RAB6B_HUMAN]	2.33333	2	2.16667	39.9	19	6	2
O43347	RNA-binding protein Musashi homolog 1	MSI1	1	39.0993	9606	1 - [MSI1H_HUMAN]	2.33333	2	2.16667	32.32	21	7	2
P67936	Tropomyosin alpha-4 chain	TPM4	1	28.5045	9606	3 - [TPM4_HUMAN]	2.22222	2.08333	2.15278	62.9	105	16	15
P53621	Coatomer subunit alpha	COPA	1	138.258	9606	2 - [COPA_HUMAN]	2.25	2	2.125	35.13	96	21	12
P07954	Fumarate hydratase, mitochondrial	FH	1	54.6022	9606	3 - [FUMH_HUMAN]	2.25	2	2.125	37.65	32	8	4
P55884	Eukaryotic translation initiation factor 3 subunit B	EIF3B	1	92.4238	9606	3 - [EIF3B_HUMAN]	2.25	2	2.125	17.81	28	9	2
O43747	AP-1 complex subunit gamma-1	AP1G1	1	91.2931	9606	5 - [AP1G1_HUMAN]	2.25	2	2.125	15.09	25	8	2
Q9Y277	Voltage-dependent anion-selective channel protein 3	VDAC3	1	30.6393	9606	1 - [VDAC3_HUMAN]	2.16667	2	2.08333	39.22	53	9	4
Q9UHG3	Prenylcysteine oxidase 1	PCYOX1	1	56.6037	9606	3 - [PCYOX_HUMAN]	2	2	2	41.19	46	12	5
P34897	Serine hydroxymethyltransferase, mitochondrial	SHMT2	1	55.9577	9606	3 - [GLYM_HUMAN]	2	2	2	52.18	59	11	6
P61586	Transforming protein RhoA	RHOA	1	21.7541	9606	1 - [RHOA_HUMAN]	2	2	2	48.19	35	6	2
Q99856	AT-rich interactive domain-containing protein 3A	ARID3A	1	62.85	9606	2 - [ARI3A_HUMAN]	2	2	2	14.17	4	2	2
O43312	Protein MTSS 1	MTSS1	1	82.1999	9606	2 - [MTSS1_HUMAN]	2	2	2	6.49	5	2	2
Q9Y3B4	Splicing factor 3B subunit 6	SF3B6	1	14.5756	9606	1 - [SF3B6_HUMAN]	2	2	2	20.8	6	2	2
Q9NPJ3	Acyl-coenzyme A thioesterase 13	ACOT13	1	14.9509	9606	1 - [ACO13_HUMAN]	2	2	2	15.71	7	2	2
O43148	mRNA cap guanine-N7 methyltransferase	RNMT	1	54.8093	9606	1 - [MCES_HUMAN]	2	2	2	13.66	6	2	2
Q8N6T3	ADP-ribosylation factor GTPase-activating protein 1	ARFGAP1	1	44.6403	9606	2 - [ARFG1_HUMAN]	2	2	2	9.36	6	2	2
Q8NBM8	Prenylcysteine oxidase-like	PCYOX1L	1	54.6119	9606	2 - [PCYXL_HUMAN]	2	2	2	8.3	6	2	2
Q06587	E3 ubiquitin-protein ligase RING1	RING1	1	42.4028	9606	2 - [RING1_HUMAN]	2	2	2	8.13	6	2	2
Q9Y6X5	Bis(5'-adenosyl)-triphosphatase ENPP4	ENPP4	1	51.6079	9606	3 - [ENPP4_HUMAN]	2	2	2	4.86	7	2	2
O75717	WD repeat and HMG-box DNA-binding protein 1	WDHD1	1	125.888	9606	1 - [WDHD1_HUMAN]	2	2	2	4.16	6	2	2
P61313	60S ribosomal protein L15	RPL15	1	24.1311	9606	2 - [RL15_HUMAN]	2	2	2	35.29	17	2	2
P11117	Lysosomal acid phosphatase	ACP2	1	48.3135	9606	3 - [PPAL_HUMAN]	2	2	2	12.77	9	2	2
Q9BZF1	Oxysterol-binding protein-related protein 8	OSBPL8	1	101.132	9606	3 - [OSBL8_HUMAN]	2	2	2	7.99	8	2	2
Q9HCE1	Helicase MOV-10	MOV10	1	113.599	9606	2 - [MOV10_HUMAN]	2	2	2	5.38	10	4	2
Q99961	Endophilin-A2	SH3GL1	1	41.464	9606	1 - [SH3G1_HUMAN]	2	2	2	16.03	8	2	2
O75955	Flotillin-1	FLOT1	1	47.3256	9606	3 - [FLOT1_HUMAN]	2	2	2	15.22	9	2	2
O43395	U4/U6 small nuclear ribonucleoprotein Prp3	PRPF3	1	77.4809	9606	2 - [PRPF3_HUMAN]	2	2	2	11.42	8	2	2
Q9UPY6	Wiskott-Aldrich syndrome protein family member 3	WASF3	1	55.2586	9606	2 - [WASF3_HUMAN]	2	2	2	8.96	8	2	2
Q16204	Coiled-coil domain-containing protein 6	CCDC6	1	53.2578	9606	2 - [CCDC6_HUMAN]	2	2	2	7.17	8	2	2
P61457	Pterin-4-alpha-carbinolamine dehydratase	PCBD1	1	11.992	9606	2 - [PHS_HUMAN]	2	2	2	42.31	14	3	2
P54577	Tyrosine--tRNA ligase, cytoplasmic	YARS	1	59.1061	9606	4 - [SYYC_HUMAN]	2	2	2	41.48	31	9	2
P21266	Glutathione S-transferase Mu 3	GSTM3	1	26.5421	9606	3 - [GSTM3_HUMAN]	2	2	2	36.44	20	6	2
Q9UBQ7	Glyoxylate reductase/hydroxypyruvate reductase	GRHPR	1	35.6457	9606	1 - [GRHPR_HUMAN]	2	2	2	32.62	22	6	2
P56537	Eukaryotic translation initiation factor 6	EIF6	1	26.5822	9606	1 - [IF6_HUMAN]	2	2	2	31.43	18	3	2
P63172	Dynein light chain Tctex-type 1	DYNLT1	1	12.444	9606	1 - [DYLT1_HUMAN]	2	2	2	30.09	14	2	2
Q9BQ61	Telomerase RNA component interacting Rnase	TRIR	1	18.4082	9606	1 - [TRIR_HUMAN]	2	2	2	26.7	12	4	2
P15586	N-acetylglucosamine-6-sulfatase	GNS	1	62.042	9606	3 - [GNS_HUMAN]	2	2	2	25	22	8	2
P06730	Eukaryotic translation initiation factor 4E	EIF4E	1	25.0815	9606	2 - [IF4E_HUMAN]	2	2	2	23.5	18	5	1
Q9P2K5	Myelin expression factor 2	MYEF2	1	64.0805	9606	3 - [MYEF2_HUMAN]	2	2	2	23.5	33	11	2
P49458	Signal recognition particle 9 kDa protein	SRP9	1	10.1051	9606	2 - [SRP09_HUMAN]	2	2	2	22.09	9	2	2
P21912	Succinate dehydrogenase [ubiquinone] iron-sulfur subunit, mitochondrial	SDHB	1	31.6088	9606	3 - [SDHB_HUMAN]	2	2	2	17.86	12	4	2
Q01813	ATP-dependent 6-phosphofructokinase, platelet type	PFKP	1	85.5415	9606	2 - [PFKAP_HUMAN]	2	2	2	17.22	20	6	2
Q7L9L4	MOB kinase activator 1B	MOB1B	1	25.0746	9606	3 - [MOB1B_HUMAN]	2	2	2	17.13	12	4	2
P23921	Ribonucleoside-diphosphate reductase large subunit	RRM1	1	90.0125	9606	1 - [RIR1_HUMAN]	2	2	2	17.05	16	2	2
Q86TP1	Exopolyphosphatase PRUNE1	PRUNE1	1	50.1679	9606	2 - [PRUN1_HUMAN]	2	2	2	17	9	2	2
Q15125	3-beta-hydroxysteroid-Delta(8),Delta(7)-isomerase	EBP	1	26.3358	9606	3 - [EBP_HUMAN]	2	2	2	13.48	12	3	2
O00193	Small acidic protein	SMAP	1	20.3202	9606	1 - [SMAP_HUMAN]	2	2	2	12.57	9	2	2
Q96GM5	SWI/SNF-related matrix-associated actin-dependent regulator of chromatin subfamily D member 1	SMARCD1	1	58.1959	9606	2 - [SMRD1_HUMAN]	2	2	2	11.26	11	1	2
P35813	Protein phosphatase 1A	PPM1A	1	42.4207	9606	1 - [PPM1A_HUMAN]	2	2	2	10.21	11	2	2
P04637	Cellular tumor antigen p53	TP53	1	43.6254	9606	4 - [P53_HUMAN]	2	2	2	10.18	9	2	2
Q92621	Nuclear pore complex protein Nup205	NUP205	1	227.776	9606	3 - [NU205_HUMAN]	2	2	2	6.36	22	6	2
Q86TG7	Retrotransposon-derived protein PEG10	PEG10	1	80.122	9606	2 - [PEG10_HUMAN]	2	2	2	5.65	8	2	2
Q9ULF5	Zinc transporter ZIP10	SLC39A10	1	94.0727	9606	2 - [S39AA_HUMAN]	2	2	2	4.81	10	2	2
O60518	Ran-binding protein 6	RANBP6	1	124.633	9606	2 - [RNBP6_HUMAN]	2	2	2	4.62	12	3	2
